# Supplementary material for: ﻿Mites of the genus Bryobia (Acari, Tetranychidae): taxonomic notes on some species and a diagnostic key to the world species
Source: Zookeys. 2025 May 20;1239:51–73. doi: 10.3897/zookeys.1239.149111 (PMC12117346; doi:10.3897/zookeys.1239.149111)
Supplement: XML Treatment for Bryobiini [file zookeys.1239.149111-treatment1.xml]

<!DOCTYPE tp:taxon-treatment
  PUBLIC "-//TaxonX//DTD Taxonomic Treatment Publishing DTD v0 20100105//EN" "tax-treatment-NSO.dtd">
<tp:taxon-treatment xmlns:tp="http://www.plazi.org/taxpub"><tp:treatment-meta><kwd-group><label>Taxon classification</label><kwd>
              <named-content content-type="kingdom">Animalia</named-content>
            </kwd><kwd>
              <named-content content-type="order">Trombidiformes</named-content>
            </kwd><kwd>
              <named-content content-type="family">Tetranychidae</named-content>
            </kwd></kwd-group><mixed-citation publication-type="journal"><person-group><name><surname>Mirza</surname><given-names>Jawwad Hassan</given-names></name><name><surname>Elgoni</surname><given-names>Nasreldeen Ahmed</given-names></name><name><surname>Kamran</surname><given-names>Muhammad</given-names></name><name><surname>Alatawi</surname><given-names>Fahad Jaber</given-names></name></person-group><article-title>﻿Mites of the genus <italic><tp:taxon-name><tp:taxon-name-part taxon-name-part-type="genus" reg="Bryobia">Bryobia</tp:taxon-name-part></tp:taxon-name></italic> (<tp:taxon-name><tp:taxon-name-part taxon-name-part-type="subclass">Acari</tp:taxon-name-part></tp:taxon-name>, <tp:taxon-name><tp:taxon-name-part taxon-name-part-type="family">Tetranychidae</tp:taxon-name-part></tp:taxon-name>): taxonomic notes on some species and a diagnostic key to the world species</article-title><source>Zookeys</source><day>20</day><month>05</month><year>2025</year><volume>1239</volume><fpage>51</fpage><lpage>73</lpage><pub-id pub-id-type="doi">10.3897/zookeys.1239.149111</pub-id></mixed-citation></tp:treatment-meta><tp:nomenclature><label>﻿Tribe</label><tp:taxon-name>
            <object-id xmlns:xlink="http://www.w3.org/1999/xlink" content-type="arpha" xlink:type="simple">06A1320E-5E3F-5193-B1D7-B358FBD12A75</object-id>
            <tp:taxon-name-part taxon-name-part-type="tribe">Bryobiini</tp:taxon-name-part>
          </tp:taxon-name><tp:taxon-authority>Reck</tp:taxon-authority></tp:nomenclature><tp:treatment-sec sec-type="diagnosis" id="SECID0E5LAC"><title>Diagnosis.</title><p>True claws uncinate and empodium pad-like.</p></tp:treatment-sec></tp:taxon-treatment>
