# Supplementary material for: ﻿Mites of the genus Bryobia (Acari, Tetranychidae): taxonomic notes on some species and a diagnostic key to the world species
Source: Zookeys. 2025 May 20;1239:51–73. doi: 10.3897/zookeys.1239.149111 (PMC12117346; doi:10.3897/zookeys.1239.149111)
Supplement: XML Treatment for Bryobia [file zookeys.1239.149111-treatment2.xml]

<!DOCTYPE tp:taxon-treatment
  PUBLIC "-//TaxonX//DTD Taxonomic Treatment Publishing DTD v0 20100105//EN" "tax-treatment-NSO.dtd">
<tp:taxon-treatment xmlns:tp="http://www.plazi.org/taxpub"><tp:treatment-meta><kwd-group><label>Taxon classification</label><kwd>
              <named-content content-type="kingdom">Animalia</named-content>
            </kwd><kwd>
              <named-content content-type="order">Trombidiformes</named-content>
            </kwd><kwd>
              <named-content content-type="family">Tetranychidae</named-content>
            </kwd></kwd-group><mixed-citation publication-type="journal"><person-group><name><surname>Mirza</surname><given-names>Jawwad Hassan</given-names></name><name><surname>Elgoni</surname><given-names>Nasreldeen Ahmed</given-names></name><name><surname>Kamran</surname><given-names>Muhammad</given-names></name><name><surname>Alatawi</surname><given-names>Fahad Jaber</given-names></name></person-group><article-title>﻿Mites of the genus <italic><tp:taxon-name><tp:taxon-name-part taxon-name-part-type="genus" reg="Bryobia">Bryobia</tp:taxon-name-part></tp:taxon-name></italic> (<tp:taxon-name><tp:taxon-name-part taxon-name-part-type="subclass">Acari</tp:taxon-name-part></tp:taxon-name>, <tp:taxon-name><tp:taxon-name-part taxon-name-part-type="family">Tetranychidae</tp:taxon-name-part></tp:taxon-name>): taxonomic notes on some species and a diagnostic key to the world species</article-title><source>Zookeys</source><day>20</day><month>05</month><year>2025</year><volume>1239</volume><fpage>51</fpage><lpage>73</lpage><pub-id pub-id-type="doi">10.3897/zookeys.1239.149111</pub-id></mixed-citation></tp:treatment-meta><tp:nomenclature><label>﻿Genus</label><tp:taxon-name>
            <object-id xmlns:xlink="http://www.w3.org/1999/xlink" content-type="arpha" xlink:type="simple">AD5067DB-4D7D-5585-8173-D3BFC143E719</object-id>
            <tp:taxon-name-part taxon-name-part-type="genus" reg="Bryobia">Bryobia</tp:taxon-name-part>
          </tp:taxon-name><tp:taxon-authority>Koch, 1836</tp:taxon-authority></tp:nomenclature><tp:treatment-sec sec-type="type species" id="SECID0EDNAC"><title>Type species.</title><p><italic><tp:taxon-name><tp:taxon-name-part taxon-name-part-type="genus" reg="Bryobia">Bryobia</tp:taxon-name-part><tp:taxon-name-part taxon-name-part-type="species" reg="praetiosa">praetiosa</tp:taxon-name-part></tp:taxon-name></italic> Koch, 1836: 8.</p></tp:treatment-sec><tp:treatment-sec sec-type="diagnosis" id="SECID0EUNAC"><title>Diagnosis</title><p>(based on females). As defined by <xref ref-type="bibr" rid="B1">Arabuli et al. (2019)</xref> and <xref ref-type="bibr" rid="B56">Mirza et al. (2024)</xref>.</p><p>There are four species, <italic><tp:taxon-name><tp:taxon-name-part taxon-name-part-type="genus" reg="Bryobia">B.</tp:taxon-name-part><tp:taxon-name-part taxon-name-part-type="species" reg="apsheronica">apsheronica</tp:taxon-name-part></tp:taxon-name></italic> Khalilova, 1953, <italic><tp:taxon-name><tp:taxon-name-part taxon-name-part-type="genus" reg="Bryobia">B.</tp:taxon-name-part><tp:taxon-name-part taxon-name-part-type="species" reg="desertorum">desertorum</tp:taxon-name-part></tp:taxon-name></italic> Hassan, Afifi &amp; Nawar, 1986, <italic><tp:taxon-name><tp:taxon-name-part taxon-name-part-type="genus" reg="Bryobia">B.</tp:taxon-name-part><tp:taxon-name-part taxon-name-part-type="species" reg="ribis">ribis</tp:taxon-name-part></tp:taxon-name></italic> Thomas, 1896, and <italic><tp:taxon-name><tp:taxon-name-part taxon-name-part-type="genus" reg="Bryobia">B.</tp:taxon-name-part><tp:taxon-name-part taxon-name-part-type="species" reg="weyerensis">weyerensis</tp:taxon-name-part></tp:taxon-name></italic> Packard, 1889, not included in any subgenus or species group due to inadequate and insufficient literature, as also reported by <xref ref-type="bibr" rid="B56">Mirza et al. (2024)</xref>. In the very brief descriptive statements of <italic><tp:taxon-name><tp:taxon-name-part taxon-name-part-type="genus" reg="Bryobia">B.</tp:taxon-name-part><tp:taxon-name-part taxon-name-part-type="species" reg="weyerensis">weyerensis</tp:taxon-name-part></tp:taxon-name></italic>, the original author provided the two completely different generic names to which this species may belong, “<italic>Bryiobia</italic> ? (or <italic>Penthaleus</italic>)” (<xref ref-type="bibr" rid="B64">Packard 1889</xref>). The former three species require re-description based on type examination to be added to the respective subgenus and species group.</p></tp:treatment-sec><ref-list><ref id="B1"><mixed-citation xmlns:xlink="http://www.w3.org/1999/xlink" xlink:type="simple"><person-group><name name-style="western"><surname>Arabuli</surname><given-names>T</given-names></name><name name-style="western"><surname>Marić</surname><given-names>I</given-names></name><name name-style="western"><surname>Auger</surname><given-names>P</given-names></name></person-group> (<year>2019</year>) <article-title>Revision of the genus <italic><tp:taxon-name><tp:taxon-name-part taxon-name-part-type="genus">Pseudobryobia</tp:taxon-name-part></tp:taxon-name></italic> McGregor, 1950 (<tp:taxon-name><tp:taxon-name-part taxon-name-part-type="subclass">Acari</tp:taxon-name-part></tp:taxon-name>, <tp:taxon-name><tp:taxon-name-part taxon-name-part-type="family">Tetranychidae</tp:taxon-name-part></tp:taxon-name>).</article-title><source>Acarologia</source><volume>59</volume>(<issue>3</issue>): <fpage>291</fpage>–<lpage>300</lpage>. <ext-link xlink:href="10.24349/acarologia/20194331" ext-link-type="doi" xlink:type="simple">https://doi.org/10.24349/acarologia/20194331</ext-link></mixed-citation></ref><ref id="B56"><mixed-citation xmlns:xlink="http://www.w3.org/1999/xlink" xlink:type="simple"><person-group><name name-style="western"><surname>Mirza</surname><given-names>JH</given-names></name><name name-style="western"><surname>Alatawi</surname><given-names>FJ</given-names></name><name name-style="western"><surname>Kamran</surname><given-names>M</given-names></name><name name-style="western"><surname>Flechtmann</surname><given-names>CHW</given-names></name></person-group> (<year>2024</year>) <article-title>Taxonomy of the Genus <italic><tp:taxon-name><tp:taxon-name-part taxon-name-part-type="genus">Bryobia</tp:taxon-name-part></tp:taxon-name></italic> Koch (<tp:taxon-name><tp:taxon-name-part taxon-name-part-type="subclass">Acari</tp:taxon-name-part></tp:taxon-name>: <tp:taxon-name><tp:taxon-name-part taxon-name-part-type="family">Tetranychidae</tp:taxon-name-part></tp:taxon-name>): Reconsideration of Subgenera and Updated Species Groups.</article-title><source>Insects</source><volume>15</volume>(<issue>11</issue>): <fpage>859</fpage>. <ext-link xlink:href="10.3390/insects15110859" ext-link-type="doi" xlink:type="simple">https://doi.org/10.3390/insects15110859</ext-link></mixed-citation></ref><ref id="B64"><mixed-citation xmlns:xlink="http://www.w3.org/1999/xlink" xlink:type="simple"><person-group><name name-style="western"><surname>Packard</surname><given-names>AS</given-names></name></person-group> (<year>1889</year>) <article-title>The cave fauna of North America, with remarks on the anatomy of the brain, origin of the blind species. National Academy of Science.</article-title><source>Philadelphia First Memoir</source><volume>4</volume>: <fpage>1</fpage>–<lpage>156</lpage>. <ext-link xlink:href="10.5962/bhl.title.51841" ext-link-type="doi" xlink:type="simple">https://doi.org/10.5962/bhl.title.51841</ext-link></mixed-citation></ref></ref-list></tp:taxon-treatment>
