# Supplementary material for: ﻿Mites of the genus Bryobia (Acari, Tetranychidae): taxonomic notes on some species and a diagnostic key to the world species
Source: Zookeys. 2025 May 20;1239:51–73. doi: 10.3897/zookeys.1239.149111 (PMC12117346; doi:10.3897/zookeys.1239.149111)
Supplement: XML Treatment for Allobia [file zookeys.1239.149111-treatment3.xml]

<!DOCTYPE tp:taxon-treatment
  PUBLIC "-//TaxonX//DTD Taxonomic Treatment Publishing DTD v0 20100105//EN" "tax-treatment-NSO.dtd">
<tp:taxon-treatment xmlns:tp="http://www.plazi.org/taxpub"><tp:treatment-meta><kwd-group><label>Taxon classification</label><kwd>
              <named-content content-type="kingdom">Animalia</named-content>
            </kwd><kwd>
              <named-content content-type="order">Trombidiformes</named-content>
            </kwd><kwd>
              <named-content content-type="family">Tetranychidae</named-content>
            </kwd></kwd-group><mixed-citation publication-type="journal"><person-group><name><surname>Mirza</surname><given-names>Jawwad Hassan</given-names></name><name><surname>Elgoni</surname><given-names>Nasreldeen Ahmed</given-names></name><name><surname>Kamran</surname><given-names>Muhammad</given-names></name><name><surname>Alatawi</surname><given-names>Fahad Jaber</given-names></name></person-group><article-title>﻿Mites of the genus <italic><tp:taxon-name><tp:taxon-name-part taxon-name-part-type="genus" reg="Bryobia">Bryobia</tp:taxon-name-part></tp:taxon-name></italic> (<tp:taxon-name><tp:taxon-name-part taxon-name-part-type="subclass">Acari</tp:taxon-name-part></tp:taxon-name>, <tp:taxon-name><tp:taxon-name-part taxon-name-part-type="family">Tetranychidae</tp:taxon-name-part></tp:taxon-name>): taxonomic notes on some species and a diagnostic key to the world species</article-title><source>Zookeys</source><day>20</day><month>05</month><year>2025</year><volume>1239</volume><fpage>51</fpage><lpage>73</lpage><pub-id pub-id-type="doi">10.3897/zookeys.1239.149111</pub-id></mixed-citation></tp:treatment-meta><tp:nomenclature><label>﻿Subgenus</label><tp:taxon-name>
            <object-id xmlns:xlink="http://www.w3.org/1999/xlink" content-type="arpha" xlink:type="simple">6AC0446D-2546-5280-BEF5-608E3D400428</object-id>
            <tp:taxon-name-part taxon-name-part-type="genus" reg="Bryobia"/>
            <tp:taxon-name-part taxon-name-part-type="subgenus" reg="Allobia">Allobia</tp:taxon-name-part>
          </tp:taxon-name><tp:taxon-authority>Livschits &amp; Mitrofanov, 1971</tp:taxon-authority></tp:nomenclature><tp:treatment-sec sec-type="type species" id="SECID0EWBAE"><title>Type species.</title><p><italic><tp:taxon-name><tp:taxon-name-part taxon-name-part-type="genus" reg="Bryobia">Bryobia</tp:taxon-name-part><tp:taxon-name-part taxon-name-part-type="species" reg="pritchardi">pritchardi</tp:taxon-name-part></tp:taxon-name></italic> Rimando, 1962: 9.</p></tp:treatment-sec><tp:treatment-sec sec-type="diagnosis" id="SECID0EHCAE"><title>Diagnosis</title><p>(based on females). As defined by <xref ref-type="bibr" rid="B56">Mirza et al. (2024)</xref>.</p><sec sec-type="﻿Key to the 22 species of the subgenus Allobia" id="SECID0ERCAE"><title>﻿Key to the 22 species of the subgenus <tp:taxon-name><tp:taxon-name-part taxon-name-part-type="genus" reg="Bryobia"/><tp:taxon-name-part taxon-name-part-type="subgenus" reg="Allobia">Allobia</tp:taxon-name-part></tp:taxon-name></title><p>Species groups definition is based on <xref ref-type="bibr" rid="B56">Mirza et al. 2024</xref>.</p><table-wrap content-type="key" position="anchor" orientation="portrait"><table id="TID0ENJAC" rules="all"><tbody><tr><td rowspan="1" colspan="1">1</td><td rowspan="1" colspan="1">Dorsocentral setae <italic>f<sub>1</sub></italic> present centrally, aligned with other dorsocentral setae, the distance <italic>f<sub>1</sub></italic>-<italic>f<sub>1</sub></italic> is always shorter than <italic>f<sub>2</sub></italic>-<italic>f<sub>2</sub></italic> (Fig. <xref ref-type="fig" rid="F2">2a</xref>) <italic><tp:taxon-name><tp:taxon-name-part taxon-name-part-type="genus" reg="Bryobia"/><tp:taxon-name-part taxon-name-part-type="species" reg="abbatielloi">abbatielloi</tp:taxon-name-part></tp:taxon-name></italic> species group</td><td rowspan="1" colspan="1">
                      <bold>3</bold>
                    </td></tr><tr><td rowspan="1" colspan="1">–</td><td rowspan="1" colspan="1">Dorsocentral setae <italic>f<sub>1</sub></italic> present laterally or sub laterally</td><td rowspan="1" colspan="1">
                      <bold>2</bold>
                    </td></tr><tr><td rowspan="1" colspan="1">2</td><td rowspan="1" colspan="1">Dorsocentral setae <italic>f<sub>1</sub></italic> present laterally along the margin and the distance <italic>f<sub>1</sub></italic>-<italic>f<sub>1</sub></italic> is always greater than <italic>f<sub>2</sub></italic>-<italic>f<sub>2</sub></italic> (Fig. <xref ref-type="fig" rid="F2">2b</xref>) <italic><tp:taxon-name><tp:taxon-name-part taxon-name-part-type="genus" reg="Bryobia"/><tp:taxon-name-part taxon-name-part-type="species" reg="pritchardi">pritchardi</tp:taxon-name-part></tp:taxon-name></italic> species group</td><td rowspan="1" colspan="1">
                      <bold>4</bold>
                    </td></tr><tr><td rowspan="1" colspan="1">–</td><td rowspan="1" colspan="1">Dorsocentral setae <italic>f<sub>1</sub></italic> present sub laterally, neither aligned with other dorsocentral setae nor present marginally, and the distance <italic>f<sub>1</sub></italic>-<italic>f<sub>1</sub></italic> could be shorter or longer than <italic>f<sub>2</sub></italic>-<italic>f<sub>2</sub></italic> (Fig. <xref ref-type="fig" rid="F2">2c</xref>) <italic><tp:taxon-name><tp:taxon-name-part taxon-name-part-type="genus" reg="Bryobia"/><tp:taxon-name-part taxon-name-part-type="species" reg="deserticola">deserticola</tp:taxon-name-part></tp:taxon-name></italic> species group</td><td rowspan="1" colspan="1">
                      <bold>21</bold>
                    </td></tr><tr><td rowspan="1" colspan="1">3</td><td rowspan="1" colspan="1">Propodosoma with distinct, 4 well-developed lobes (Fig. <xref ref-type="fig" rid="F3">3a</xref>)</td><td rowspan="1" colspan="1">
                      <bold><italic><tp:taxon-name><tp:taxon-name-part taxon-name-part-type="genus" reg="Bryobia">B.</tp:taxon-name-part></tp:taxon-name></italic> (<italic><tp:taxon-name><tp:taxon-name-part taxon-name-part-type="genus" reg="Allobia">A.</tp:taxon-name-part></tp:taxon-name></italic>) <italic><tp:taxon-name><tp:taxon-name-part taxon-name-part-type="genus" reg="Bryobia"/><tp:taxon-name-part taxon-name-part-type="species" reg="querci">querci</tp:taxon-name-part></tp:taxon-name></italic> Hatzinikolis &amp; Panou, 1997</bold>
                    </td></tr><tr><td rowspan="1" colspan="1">–</td><td rowspan="1" colspan="1">Propodosomal lobes absent (Fig. <xref ref-type="fig" rid="F3">3b</xref>)</td><td rowspan="1" colspan="1">
                      <bold><italic><tp:taxon-name><tp:taxon-name-part taxon-name-part-type="genus" reg="Bryobia">B.</tp:taxon-name-part></tp:taxon-name></italic> (<italic><tp:taxon-name><tp:taxon-name-part taxon-name-part-type="genus" reg="Allobia">A.</tp:taxon-name-part></tp:taxon-name></italic>) <italic><tp:taxon-name><tp:taxon-name-part taxon-name-part-type="genus" reg="Bryobia"/><tp:taxon-name-part taxon-name-part-type="species" reg="abbatielloi">abbatielloi</tp:taxon-name-part></tp:taxon-name></italic> (Smiley &amp; Baker, 1995)</bold>
                    </td></tr><tr><td rowspan="1" colspan="1">4</td><td rowspan="1" colspan="1">Empodium I with 1 pair of tenent hairs (Fig. <xref ref-type="fig" rid="F4">4a</xref>)</td><td rowspan="1" colspan="1">
                      <bold>5</bold>
                    </td></tr><tr><td rowspan="1" colspan="1">–</td><td rowspan="1" colspan="1">Empodium I with &gt; 1 pairs of tenent hairs (Fig. <xref ref-type="fig" rid="F4">4b</xref>)</td><td rowspan="1" colspan="1">
                      <bold>16</bold>
                    </td></tr><tr><td rowspan="1" colspan="1">5</td><td rowspan="1" colspan="1">Genu I with ≤ 6setae</td><td rowspan="1" colspan="1">
                      <bold>6</bold>
                    </td></tr><tr><td rowspan="1" colspan="1">–</td><td rowspan="1" colspan="1">Genu I with 7 or 8 setae</td><td rowspan="1" colspan="1">
                      <bold>9</bold>
                    </td></tr><tr><td rowspan="1" colspan="1">6</td><td rowspan="1" colspan="1">Genu I with 6 setae; femur I with 9 setae</td><td rowspan="1" colspan="1">
                      <bold><italic><tp:taxon-name><tp:taxon-name-part taxon-name-part-type="genus" reg="Bryobia">B.</tp:taxon-name-part></tp:taxon-name></italic> (<italic><tp:taxon-name><tp:taxon-name-part taxon-name-part-type="genus" reg="Allobia">A.</tp:taxon-name-part></tp:taxon-name></italic>) <italic><tp:taxon-name><tp:taxon-name-part taxon-name-part-type="genus" reg="Bryobia"/><tp:taxon-name-part taxon-name-part-type="species" reg="beaufortensis">beaufortensis</tp:taxon-name-part></tp:taxon-name></italic> Meyer, 1992</bold>
                    </td></tr><tr><td rowspan="1" colspan="1">–</td><td rowspan="1" colspan="1">Genu I with 4 or 5 setae</td><td rowspan="1" colspan="1">
                      <bold>7</bold>
                    </td></tr><tr><td rowspan="1" colspan="1">7</td><td rowspan="1" colspan="1">Propodosomal lobes well developed; peritremes ending in an enlarge anastomose (Fig. <xref ref-type="fig" rid="F5">5a</xref>)</td><td rowspan="1" colspan="1">
                      <bold><italic><tp:taxon-name><tp:taxon-name-part taxon-name-part-type="genus" reg="Bryobia">B.</tp:taxon-name-part></tp:taxon-name></italic> (<italic><tp:taxon-name><tp:taxon-name-part taxon-name-part-type="genus" reg="Allobia">A.</tp:taxon-name-part></tp:taxon-name></italic>) <italic><tp:taxon-name><tp:taxon-name-part taxon-name-part-type="genus" reg="Bryobia"/><tp:taxon-name-part taxon-name-part-type="species" reg="marcandrei">marcandrei</tp:taxon-name-part></tp:taxon-name></italic> Hatzinikolis &amp; Panou, 1996</bold>
                    </td></tr><tr><td rowspan="1" colspan="1">–</td><td rowspan="1" colspan="1">Propodosomal lobes weakly developed</td><td rowspan="1" colspan="1">
                      <bold>8</bold>
                    </td></tr><tr><td rowspan="1" colspan="1">8</td><td rowspan="1" colspan="1">Peritremes ending in simple bulb (Fig. <xref ref-type="fig" rid="F5">5b</xref>); genu I with 5 setae</td><td rowspan="1" colspan="1">
                      <bold><italic><tp:taxon-name><tp:taxon-name-part taxon-name-part-type="genus" reg="Bryobia">B.</tp:taxon-name-part></tp:taxon-name></italic> (<italic><tp:taxon-name><tp:taxon-name-part taxon-name-part-type="genus" reg="Allobia">A.</tp:taxon-name-part></tp:taxon-name></italic>) <italic><tp:taxon-name><tp:taxon-name-part taxon-name-part-type="genus" reg="Bryobia"/><tp:taxon-name-part taxon-name-part-type="species" reg="ylikiensis">ylikiensis</tp:taxon-name-part></tp:taxon-name></italic> (Hatzinikolis &amp; Emmanouel, 1993)</bold>
                    </td></tr><tr><td rowspan="1" colspan="1">–</td><td rowspan="1" colspan="1">Peritremes ending in an ovate anastomosis; genu I with 4 setae</td><td rowspan="1" colspan="1">
                      <bold><italic><tp:taxon-name><tp:taxon-name-part taxon-name-part-type="genus" reg="Bryobia">B.</tp:taxon-name-part></tp:taxon-name></italic> (<italic><tp:taxon-name><tp:taxon-name-part taxon-name-part-type="genus" reg="Allobia">A.</tp:taxon-name-part></tp:taxon-name></italic>) <italic><tp:taxon-name><tp:taxon-name-part taxon-name-part-type="genus" reg="Bryobia"/><tp:taxon-name-part taxon-name-part-type="species" reg="giannitsensis">giannitsensis</tp:taxon-name-part></tp:taxon-name></italic> Hatzinikolis &amp; Panou, 1996</bold>
                    </td></tr><tr><td rowspan="1" colspan="1">9</td><td rowspan="1" colspan="1">Median propodosomal lobes well developed; femur III with 3 setae</td><td rowspan="1" colspan="1">
                      <bold><italic><tp:taxon-name><tp:taxon-name-part taxon-name-part-type="genus" reg="Bryobia">B.</tp:taxon-name-part></tp:taxon-name></italic> (<italic><tp:taxon-name><tp:taxon-name-part taxon-name-part-type="genus" reg="Allobia">A.</tp:taxon-name-part></tp:taxon-name></italic>) <italic><tp:taxon-name><tp:taxon-name-part taxon-name-part-type="genus" reg="Bryobia"/><tp:taxon-name-part taxon-name-part-type="species" reg="relhaniae">relhaniae</tp:taxon-name-part></tp:taxon-name></italic> Meyer, 1992</bold>
                    </td></tr><tr><td rowspan="1" colspan="1">–</td><td rowspan="1" colspan="1">Median propodosomal lobes weakly developed or fused into a single lobe (Fig. <xref ref-type="fig" rid="F3">3c, d</xref>)</td><td rowspan="1" colspan="1">
                      <bold>10</bold>
                    </td></tr><tr><td rowspan="1" colspan="1">10</td><td rowspan="1" colspan="1">Femur II with ≥ 11 setae</td><td rowspan="1" colspan="1">
                      <bold>11</bold>
                    </td></tr><tr><td rowspan="1" colspan="1">–</td><td rowspan="1" colspan="1">Femur II with 8–10 setae</td><td rowspan="1" colspan="1">
                      <bold>13</bold>
                    </td></tr><tr><td rowspan="1" colspan="1">11</td><td rowspan="1" colspan="1">Propodosoma with 8 setae</td><td rowspan="1" colspan="1">
                      <bold>12</bold>
                    </td></tr><tr><td rowspan="1" colspan="1">–</td><td rowspan="1" colspan="1">Propodosoma with 7 setae; peritremes anastomosed</td><td rowspan="1" colspan="1">
                      <bold><italic><tp:taxon-name><tp:taxon-name-part taxon-name-part-type="genus" reg="Bryobia">B.</tp:taxon-name-part></tp:taxon-name></italic> (<italic><tp:taxon-name><tp:taxon-name-part taxon-name-part-type="genus" reg="Allobia">A.</tp:taxon-name-part></tp:taxon-name></italic>) <italic><tp:taxon-name><tp:taxon-name-part taxon-name-part-type="genus" reg="Bryobia"/><tp:taxon-name-part taxon-name-part-type="species" reg="aegyptiacus">aegyptiacus</tp:taxon-name-part></tp:taxon-name></italic> (Zaher, Gomaa &amp; El-Enany, 1982)</bold>
                    </td></tr><tr><td rowspan="1" colspan="1">12</td><td rowspan="1" colspan="1">Peritremes terminate in simple bulb</td><td rowspan="1" colspan="1">
                      <bold><italic><tp:taxon-name><tp:taxon-name-part taxon-name-part-type="genus" reg="Bryobia">B.</tp:taxon-name-part></tp:taxon-name></italic> (<italic><tp:taxon-name><tp:taxon-name-part taxon-name-part-type="genus" reg="Allobia">A.</tp:taxon-name-part></tp:taxon-name></italic>) <italic><tp:taxon-name><tp:taxon-name-part taxon-name-part-type="genus" reg="Bryobia"/><tp:taxon-name-part taxon-name-part-type="species" reg="nigromontana">nigromontana</tp:taxon-name-part></tp:taxon-name></italic> Meyer, 1992</bold>
                    </td></tr><tr><td rowspan="1" colspan="1">–</td><td rowspan="1" colspan="1">Peritremes terminate in a chamber consisting of a few lobes; stylophore with deep depression</td><td rowspan="1" colspan="1">
                      <bold><italic><tp:taxon-name><tp:taxon-name-part taxon-name-part-type="genus" reg="Bryobia">B.</tp:taxon-name-part></tp:taxon-name></italic> (<italic><tp:taxon-name><tp:taxon-name-part taxon-name-part-type="genus" reg="Allobia">A.</tp:taxon-name-part></tp:taxon-name></italic>) <italic><tp:taxon-name><tp:taxon-name-part taxon-name-part-type="genus" reg="Bryobia"/><tp:taxon-name-part taxon-name-part-type="species" reg="geyeri">geyeri</tp:taxon-name-part></tp:taxon-name></italic> Meyer, 1974</bold>
                    </td></tr><tr><td rowspan="1" colspan="1">13</td><td rowspan="1" colspan="1">Femur II with 9 setae</td><td rowspan="1" colspan="1">
                      <bold><italic><tp:taxon-name><tp:taxon-name-part taxon-name-part-type="genus" reg="Bryobia">B.</tp:taxon-name-part></tp:taxon-name></italic> (<italic><tp:taxon-name><tp:taxon-name-part taxon-name-part-type="genus" reg="Allobia">A.</tp:taxon-name-part></tp:taxon-name></italic>) <italic><tp:taxon-name><tp:taxon-name-part taxon-name-part-type="genus" reg="Bryobia"/><tp:taxon-name-part taxon-name-part-type="species" reg="caricae">caricae</tp:taxon-name-part></tp:taxon-name></italic> Hatzinikolis &amp; Emmanouel, 1991</bold>
                    </td></tr><tr><td rowspan="1" colspan="1">–</td><td rowspan="1" colspan="1">Femur II with 8 setae</td><td rowspan="1" colspan="1">
                      <bold>14</bold>
                    </td></tr><tr><td rowspan="1" colspan="1">14</td><td rowspan="1" colspan="1">Tibia III with 7 setae</td><td rowspan="1" colspan="1">
                      <bold><italic><tp:taxon-name><tp:taxon-name-part taxon-name-part-type="genus" reg="Bryobia">B.</tp:taxon-name-part></tp:taxon-name></italic> (<italic><tp:taxon-name><tp:taxon-name-part taxon-name-part-type="genus" reg="Allobia">A.</tp:taxon-name-part></tp:taxon-name></italic>) <italic><tp:taxon-name><tp:taxon-name-part taxon-name-part-type="genus" reg="Bryobia"/><tp:taxon-name-part taxon-name-part-type="species" reg="macedonica">macedonica</tp:taxon-name-part></tp:taxon-name></italic> Hatzinikolis &amp; Panou, 1996</bold>
                    </td></tr><tr><td rowspan="1" colspan="1">–</td><td rowspan="1" colspan="1">Tibia III with 9 setae</td><td rowspan="1" colspan="1">
                      <bold>15</bold>
                    </td></tr><tr><td rowspan="1" colspan="1">15</td><td rowspan="1" colspan="1">Tarsus III without solenidion, peritremes elongate anastomose</td><td rowspan="1" colspan="1">
                      <bold><italic><tp:taxon-name><tp:taxon-name-part taxon-name-part-type="genus" reg="Bryobia">B.</tp:taxon-name-part></tp:taxon-name></italic> (<italic><tp:taxon-name><tp:taxon-name-part taxon-name-part-type="genus" reg="Allobia">A.</tp:taxon-name-part></tp:taxon-name></italic>) <italic><tp:taxon-name><tp:taxon-name-part taxon-name-part-type="genus" reg="Bryobia"/><tp:taxon-name-part taxon-name-part-type="species" reg="pritchardi">pritchardi</tp:taxon-name-part></tp:taxon-name></italic> Rimando, 1962</bold>
                    </td></tr><tr><td rowspan="1" colspan="1">–</td><td rowspan="1" colspan="1">Tarsus III with a solenidion, peritremes simple</td><td rowspan="1" colspan="1">
                      <bold><italic><tp:taxon-name><tp:taxon-name-part taxon-name-part-type="genus" reg="Bryobia">B.</tp:taxon-name-part></tp:taxon-name></italic> (<italic><tp:taxon-name><tp:taxon-name-part taxon-name-part-type="genus" reg="Allobia">A.</tp:taxon-name-part></tp:taxon-name></italic>) <italic><tp:taxon-name><tp:taxon-name-part taxon-name-part-type="genus" reg="Bryobia"/><tp:taxon-name-part taxon-name-part-type="species" reg="meyerae">meyerae</tp:taxon-name-part></tp:taxon-name></italic> Zaher, Gomaa &amp; El-Enany, 1982</bold>
                    </td></tr><tr><td rowspan="1" colspan="1">16</td><td rowspan="1" colspan="1">Propodosoma with incomplete reticulation medially; peritremes end in simple bulb</td><td rowspan="1" colspan="1">
                      <bold><italic><tp:taxon-name><tp:taxon-name-part taxon-name-part-type="genus" reg="Bryobia">B.</tp:taxon-name-part></tp:taxon-name></italic> (<italic><tp:taxon-name><tp:taxon-name-part taxon-name-part-type="genus" reg="Allobia">A.</tp:taxon-name-part></tp:taxon-name></italic>) <italic><tp:taxon-name><tp:taxon-name-part taxon-name-part-type="genus" reg="Bryobia"/><tp:taxon-name-part taxon-name-part-type="species" reg="angolensis">angolensis</tp:taxon-name-part></tp:taxon-name></italic> Meyer, 1987</bold>
                    </td></tr><tr><td rowspan="1" colspan="1">–</td><td rowspan="1" colspan="1">Propodosoma without reticulation</td><td rowspan="1" colspan="1">
                      <bold>17</bold>
                    </td></tr><tr><td rowspan="1" colspan="1">17</td><td rowspan="1" colspan="1">Peritremes end in small anastomosis</td><td rowspan="1" colspan="1">
                      <bold>18</bold>
                    </td></tr><tr><td rowspan="1" colspan="1">–</td><td rowspan="1" colspan="1">Peritremes end in simple bulb</td><td rowspan="1" colspan="1">
                      <bold>20</bold>
                    </td></tr><tr><td rowspan="1" colspan="1">18</td><td rowspan="1" colspan="1">Median propodosomal lobes fused into a single lobe</td><td rowspan="1" colspan="1">
                      <bold>19</bold>
                    </td></tr><tr><td rowspan="1" colspan="1">–</td><td rowspan="1" colspan="1">Median propodosomal lobes well incised and developed; palp tarsus with 7 setae</td><td rowspan="1" colspan="1">
                      <bold><italic><tp:taxon-name><tp:taxon-name-part taxon-name-part-type="genus" reg="Bryobia">B.</tp:taxon-name-part></tp:taxon-name></italic> (<italic><tp:taxon-name><tp:taxon-name-part taxon-name-part-type="genus" reg="Allobia">A.</tp:taxon-name-part></tp:taxon-name></italic>) <italic><tp:taxon-name><tp:taxon-name-part taxon-name-part-type="genus" reg="Bryobia"/><tp:taxon-name-part taxon-name-part-type="species" reg="imbricata">imbricata</tp:taxon-name-part></tp:taxon-name></italic> Meyer, 1974</bold>
                    </td></tr><tr><td rowspan="1" colspan="1">19</td><td rowspan="1" colspan="1">Palp tarsus with 6 setae</td><td rowspan="1" colspan="1">
                      <bold><italic><tp:taxon-name><tp:taxon-name-part taxon-name-part-type="genus" reg="Bryobia">B.</tp:taxon-name-part></tp:taxon-name></italic> (<italic><tp:taxon-name><tp:taxon-name-part taxon-name-part-type="genus" reg="Allobia">A.</tp:taxon-name-part></tp:taxon-name></italic>) <italic><tp:taxon-name><tp:taxon-name-part taxon-name-part-type="genus" reg="Bryobia"/><tp:taxon-name-part taxon-name-part-type="species" reg="monechmae">monechmae</tp:taxon-name-part></tp:taxon-name></italic> Meyer, 1974</bold>
                    </td></tr><tr><td rowspan="1" colspan="1">–</td><td rowspan="1" colspan="1">Palp tarsus with 7 setae</td><td rowspan="1" colspan="1">
                      <bold><italic><tp:taxon-name><tp:taxon-name-part taxon-name-part-type="genus" reg="Bryobia">B.</tp:taxon-name-part></tp:taxon-name></italic> (<italic><tp:taxon-name><tp:taxon-name-part taxon-name-part-type="genus" reg="Allobia">A.</tp:taxon-name-part></tp:taxon-name></italic>) <italic><tp:taxon-name><tp:taxon-name-part taxon-name-part-type="genus" reg="Bryobia"/><tp:taxon-name-part taxon-name-part-type="species" reg="tuberosa">tuberosa</tp:taxon-name-part></tp:taxon-name></italic> Meyer, 1974</bold>
                    </td></tr><tr><td rowspan="1" colspan="1">20</td><td rowspan="1" colspan="1">Femur I with 7 setae; stylophore deeply incised</td><td rowspan="1" colspan="1">
                      <bold><italic><tp:taxon-name><tp:taxon-name-part taxon-name-part-type="genus" reg="Bryobia">B.</tp:taxon-name-part></tp:taxon-name></italic> (<italic><tp:taxon-name><tp:taxon-name-part taxon-name-part-type="genus" reg="Allobia">A.</tp:taxon-name-part></tp:taxon-name></italic>) <italic><tp:taxon-name><tp:taxon-name-part taxon-name-part-type="genus" reg="Bryobia"/><tp:taxon-name-part taxon-name-part-type="species" reg="coatesi">coatesi</tp:taxon-name-part></tp:taxon-name></italic> Meyer, 1974</bold>
                    </td></tr><tr><td rowspan="1" colspan="1">–</td><td rowspan="1" colspan="1">Femur I with &gt; 7 setae; stylophore rounded</td><td rowspan="1" colspan="1">
                      <bold><italic><tp:taxon-name><tp:taxon-name-part taxon-name-part-type="genus" reg="Bryobia">B.</tp:taxon-name-part></tp:taxon-name></italic> (<italic><tp:taxon-name><tp:taxon-name-part taxon-name-part-type="genus" reg="Allobia">A.</tp:taxon-name-part></tp:taxon-name></italic>) <italic><tp:taxon-name><tp:taxon-name-part taxon-name-part-type="genus" reg="Bryobia"/><tp:taxon-name-part taxon-name-part-type="species" reg="incana">incana</tp:taxon-name-part></tp:taxon-name></italic> Meyer, 1992</bold>
                    </td></tr><tr><td rowspan="1" colspan="1">21</td><td rowspan="1" colspan="1">Empodium I with a pair of tenant hairs; peritremes ending in a small anastomosis</td><td rowspan="1" colspan="1">
                      <bold><italic><tp:taxon-name><tp:taxon-name-part taxon-name-part-type="genus" reg="Bryobia">B.</tp:taxon-name-part></tp:taxon-name></italic> (<italic><tp:taxon-name><tp:taxon-name-part taxon-name-part-type="genus" reg="Allobia">A.</tp:taxon-name-part></tp:taxon-name></italic>) <italic><tp:taxon-name><tp:taxon-name-part taxon-name-part-type="genus" reg="Bryobia"/><tp:taxon-name-part taxon-name-part-type="species" reg="deserticola">deserticola</tp:taxon-name-part></tp:taxon-name></italic> Meyer, 1989</bold>
                    </td></tr><tr><td rowspan="1" colspan="1">–</td><td rowspan="1" colspan="1">Empodium I with 2 pairs of tenant hairs; peritremes ending in a simple bulb</td><td rowspan="1" colspan="1">
                      <bold><italic><tp:taxon-name><tp:taxon-name-part taxon-name-part-type="genus" reg="Bryobia">B.</tp:taxon-name-part></tp:taxon-name></italic> (<italic><tp:taxon-name><tp:taxon-name-part taxon-name-part-type="genus" reg="Allobia">A.</tp:taxon-name-part></tp:taxon-name></italic>) <italic><tp:taxon-name><tp:taxon-name-part taxon-name-part-type="genus" reg="Bryobia"/><tp:taxon-name-part taxon-name-part-type="species" reg="birivularis">birivularis</tp:taxon-name-part></tp:taxon-name></italic> Meyer, 1989</bold>
                    </td></tr></tbody></table></table-wrap></sec><sec sec-type="﻿Notes on the species of the subgenus Allobia" id="SECID0E5FAG"><title>﻿Notes on the species of the subgenus <tp:taxon-name><tp:taxon-name-part taxon-name-part-type="genus" reg="Bryobia"/><tp:taxon-name-part taxon-name-part-type="subgenus" reg="Allobia">Allobia</tp:taxon-name-part></tp:taxon-name></title><p>The subgenus <tp:taxon-name><tp:taxon-name-part taxon-name-part-type="genus" reg="Bryobia"/><tp:taxon-name-part taxon-name-part-type="subgenus" reg="Allobia">Allobia</tp:taxon-name-part></tp:taxon-name> includes 28 species (<xref ref-type="bibr" rid="B56">Mirza et al. 2024</xref>) although only 22 valid species are included in the key above. Among the remaining six species, five species described by <xref ref-type="bibr" rid="B51">Meyer (1974</xref>, <xref ref-type="bibr" rid="B52">1987</xref>) have pad-like true claws on leg I. <xref ref-type="bibr" rid="B56">Mirza et al. (2024)</xref> provided a detailed discussion on how this character state contradicts the diagnosis of the <tp:taxon-name><tp:taxon-name-part taxon-name-part-type="tribe">Bryobiini</tp:taxon-name-part></tp:taxon-name> tribe. In the present study, the sixth species <tp:taxon-name><tp:taxon-name-part taxon-name-part-type="genus" reg="Bryobia">B.</tp:taxon-name-part> (<tp:taxon-name-part taxon-name-part-type="subgenus" reg="Allobia">A.</tp:taxon-name-part>) <tp:taxon-name-part taxon-name-part-type="species" reg="orycustodia">orycustodia</tp:taxon-name-part></tp:taxon-name> Meyer (in Meyer &amp; Ueckermann, 1989) from the species group <italic><tp:taxon-name><tp:taxon-name-part taxon-name-part-type="genus" reg="Bryobia"/><tp:taxon-name-part taxon-name-part-type="species" reg="pritchardi">pritchardi</tp:taxon-name-part></tp:taxon-name></italic> is also considered among those five species of Meyer in which leg I true claws are also pad-like. These six species were not added to the diagnostic key for the time being as this requires an update of the diagnoses of all tribes of subfamily <tp:taxon-name><tp:taxon-name-part taxon-name-part-type="subfamily">Bryobiinae</tp:taxon-name-part></tp:taxon-name> based on the shape of leg I true claws.</p><fig id="F2" position="float" orientation="portrait"><object-id xmlns:xlink="http://www.w3.org/1999/xlink" content-type="doi" xlink:type="simple">10.3897/zookeys.1239.149111.figure2</object-id><object-id xmlns:xlink="http://www.w3.org/1999/xlink" content-type="arpha" xlink:type="simple">2B21EB57-EC41-5BBB-88F0-9E91CBF3F89E</object-id><label>Figure 2.</label><caption><p>Position of setae <italic>f<sub>1</sub></italic> and relative distances of <italic>f<sub>1</sub></italic>–<italic>f<sub>1</sub></italic> vs <italic>f<sub>2</sub></italic>–<italic>f<sub>2</sub></italic> (shown by dashed line) <bold>a</bold> setae <italic>f<sub>1</sub></italic> present centrally in <tp:taxon-name><tp:taxon-name-part taxon-name-part-type="genus" reg="Bryobia">Bryobia</tp:taxon-name-part> (<tp:taxon-name-part taxon-name-part-type="subgenus" reg="Allobia">Allobia</tp:taxon-name-part>) <tp:taxon-name-part taxon-name-part-type="species" reg="abbatielloi">abbatielloi</tp:taxon-name-part></tp:taxon-name> (Smiley &amp; Baker, 1995) (redrawn from <xref ref-type="bibr" rid="B74">Smiley and Baker 1995</xref>) <bold>b</bold> setae <italic>f<sub>1</sub></italic> present laterally in <tp:taxon-name><tp:taxon-name-part taxon-name-part-type="genus" reg="Bryobia">Bryobia</tp:taxon-name-part> (<tp:taxon-name-part taxon-name-part-type="subgenus" reg="Allobia">Allobia</tp:taxon-name-part>) <tp:taxon-name-part taxon-name-part-type="species" reg="pritchardi">pritchardi</tp:taxon-name-part></tp:taxon-name> Rimando, 1962 (redrawn from <xref ref-type="bibr" rid="B70">Rimando 1962</xref>) <bold>c</bold> setae <italic>f<sub>1</sub></italic> present sub laterally in <tp:taxon-name><tp:taxon-name-part taxon-name-part-type="genus" reg="Bryobia">Bryobia</tp:taxon-name-part> (<tp:taxon-name-part taxon-name-part-type="subgenus" reg="Bryobia">Bryobia</tp:taxon-name-part>) <tp:taxon-name-part taxon-name-part-type="species" reg="artemisiae">artemisiae</tp:taxon-name-part></tp:taxon-name> Bagdasarian, 1951 (redrawn from <xref ref-type="bibr" rid="B44">Livschits and Mitrofanov 1971</xref>).</p></caption><graphic xmlns:xlink="http://www.w3.org/1999/xlink" xlink:href="zookeys-1239-051_article-149111__-g002.jpg" position="float" orientation="portrait" xlink:type="simple" id="oo_1333920.jpg"><uri content-type="original_file" xlink:type="simple">https://binary.pensoft.net/fig/1333920</uri></graphic></fig><fig id="F3" position="float" orientation="portrait"><object-id xmlns:xlink="http://www.w3.org/1999/xlink" content-type="doi" xlink:type="simple">10.3897/zookeys.1239.149111.figure3</object-id><object-id xmlns:xlink="http://www.w3.org/1999/xlink" content-type="arpha" xlink:type="simple">F45BD253-2290-52B5-BCFD-78F37400C6D7</object-id><label>Figure 3.</label><caption><p>Development of propodosomal lobes <bold>a</bold> well developed in <tp:taxon-name><tp:taxon-name-part taxon-name-part-type="genus" reg="Bryobia">Bryobia</tp:taxon-name-part> (<tp:taxon-name-part taxon-name-part-type="subgenus" reg="Bryobia">Bryobia</tp:taxon-name-part>) <tp:taxon-name-part taxon-name-part-type="species" reg="praetiosa">praetiosa</tp:taxon-name-part></tp:taxon-name> Koch, 1836 (redrawn from <xref ref-type="bibr" rid="B44">Livschits and Mitrofanov 1971</xref>) <bold>b</bold> absent in <tp:taxon-name><tp:taxon-name-part taxon-name-part-type="genus" reg="Bryobia">Bryobia</tp:taxon-name-part> (<tp:taxon-name-part taxon-name-part-type="subgenus" reg="Allobia">Allobia</tp:taxon-name-part>) <tp:taxon-name-part taxon-name-part-type="species" reg="abbatielloi">abbatielloi</tp:taxon-name-part></tp:taxon-name> (Smiley &amp; Baker, 1995) (redrawn from <xref ref-type="bibr" rid="B74">Smiley and Baker 1995</xref>) <bold>c</bold> three lobes with median lobes fused in <tp:taxon-name><tp:taxon-name-part taxon-name-part-type="genus" reg="Bryobia">Bryobia</tp:taxon-name-part> (<tp:taxon-name-part taxon-name-part-type="subgenus" reg="Bryobia">Bryobia</tp:taxon-name-part>) <tp:taxon-name-part taxon-name-part-type="species" reg="bakeri">bakeri</tp:taxon-name-part></tp:taxon-name> (Zaher, Gomaa &amp; El-Enany, 1982) (redrawn from <xref ref-type="bibr" rid="B88">Zaher et al. 1982</xref>) <bold>d</bold> three lobes in which median lobe is weakly developed in <tp:taxon-name><tp:taxon-name-part taxon-name-part-type="genus" reg="Bryobia">Bryobia</tp:taxon-name-part> (<tp:taxon-name-part taxon-name-part-type="subgenus" reg="Allobia">Allobia</tp:taxon-name-part>) <tp:taxon-name-part taxon-name-part-type="species" reg="geyeri">geyeri</tp:taxon-name-part></tp:taxon-name> Meyer, 1974 (redrawn from <xref ref-type="bibr" rid="B51">Meyer 1974</xref>).</p></caption><graphic xmlns:xlink="http://www.w3.org/1999/xlink" xlink:href="zookeys-1239-051_article-149111__-g003.jpg" position="float" orientation="portrait" xlink:type="simple" id="oo_1333921.jpg"><uri content-type="original_file" xlink:type="simple">https://binary.pensoft.net/fig/1333921</uri></graphic></fig><fig id="F4" position="float" orientation="portrait"><object-id xmlns:xlink="http://www.w3.org/1999/xlink" content-type="doi" xlink:type="simple">10.3897/zookeys.1239.149111.figure4</object-id><object-id xmlns:xlink="http://www.w3.org/1999/xlink" content-type="arpha" xlink:type="simple">F389F7AD-4E06-5FCF-8DCC-D1AE452E2E6F</object-id><label>Figure 4.</label><caption><p>Number of tenent hairs on leg I empodium <bold>a</bold> one pair of tenent hairs in <tp:taxon-name><tp:taxon-name-part taxon-name-part-type="genus" reg="Bryobia">Bryobia</tp:taxon-name-part> (<tp:taxon-name-part taxon-name-part-type="subgenus" reg="Bryobia">Bryobia</tp:taxon-name-part>) <tp:taxon-name-part taxon-name-part-type="species" reg="strunkovae">strunkovae</tp:taxon-name-part></tp:taxon-name> Mitrofanov, 1968 (redrawn from <xref ref-type="bibr" rid="B57">Mitrofanov 1968</xref>) <bold>b</bold> more than one pair of tenent hairs in <tp:taxon-name><tp:taxon-name-part taxon-name-part-type="genus" reg="Bryobia">Bryobia</tp:taxon-name-part> (<tp:taxon-name-part taxon-name-part-type="subgenus" reg="Bryobia">Bryobia</tp:taxon-name-part>) <tp:taxon-name-part taxon-name-part-type="species" reg="borealis">borealis</tp:taxon-name-part></tp:taxon-name> Oudemans, 1930 (redrawn from <xref ref-type="bibr" rid="B49">Mathys 1962</xref>).</p></caption><graphic xmlns:xlink="http://www.w3.org/1999/xlink" xlink:href="zookeys-1239-051_article-149111__-g004.jpg" position="float" orientation="portrait" xlink:type="simple" id="oo_1333922.jpg"><uri content-type="original_file" xlink:type="simple">https://binary.pensoft.net/fig/1333922</uri></graphic></fig><fig id="F5" position="float" orientation="portrait"><object-id xmlns:xlink="http://www.w3.org/1999/xlink" content-type="doi" xlink:type="simple">10.3897/zookeys.1239.149111.figure5</object-id><object-id xmlns:xlink="http://www.w3.org/1999/xlink" content-type="arpha" xlink:type="simple">D8DBADB9-058C-54E9-92BA-80F747A2CD05</object-id><label>Figure 5.</label><caption><p>Shape of peritremes <bold>a</bold> enlarged, anastomose in <tp:taxon-name><tp:taxon-name-part taxon-name-part-type="genus" reg="Bryobia">Bryobia</tp:taxon-name-part> (<tp:taxon-name-part taxon-name-part-type="subgenus" reg="Allobia">Allobia</tp:taxon-name-part>) <tp:taxon-name-part taxon-name-part-type="species" reg="marcandrei">marcandrei</tp:taxon-name-part></tp:taxon-name> Hatzinikolis &amp; Panou, 1996 (redrawn from <xref ref-type="bibr" rid="B31">Hatzinikolis and Panou 1996</xref>) <bold>b</bold> simple bulb in <tp:taxon-name><tp:taxon-name-part taxon-name-part-type="genus" reg="Bryobia">Bryobia</tp:taxon-name-part> (<tp:taxon-name-part taxon-name-part-type="subgenus" reg="Allobia">Allobia</tp:taxon-name-part>) <tp:taxon-name-part taxon-name-part-type="species" reg="birivularis">birivularis</tp:taxon-name-part></tp:taxon-name> Meyer, 1989 (redrawn from <xref ref-type="bibr" rid="B54">Meyer and Ueckermann 1989</xref>).</p></caption><graphic xmlns:xlink="http://www.w3.org/1999/xlink" xlink:href="zookeys-1239-051_article-149111__-g005.jpg" position="float" orientation="portrait" xlink:type="simple" id="oo_1333923.jpg"><uri content-type="original_file" xlink:type="simple">https://binary.pensoft.net/fig/1333923</uri></graphic></fig></sec><sec sec-type="﻿Species group abbatielloi" id="SECID0EYRAG"><title>﻿Species group <italic><tp:taxon-name><tp:taxon-name-part taxon-name-part-type="genus" reg="Bryobia"/><tp:taxon-name-part taxon-name-part-type="species" reg="abbatielloi">abbatielloi</tp:taxon-name-part></tp:taxon-name></italic></title><p>There are only two species existing in the species group <italic><tp:taxon-name><tp:taxon-name-part taxon-name-part-type="genus" reg="Bryobia"/><tp:taxon-name-part taxon-name-part-type="species" reg="abbatielloi">abbatielloi</tp:taxon-name-part></tp:taxon-name></italic>, <tp:taxon-name><tp:taxon-name-part taxon-name-part-type="genus" reg="Bryobia">B.</tp:taxon-name-part> (<tp:taxon-name-part taxon-name-part-type="subgenus" reg="Allobia">A.</tp:taxon-name-part>) <tp:taxon-name-part taxon-name-part-type="species" reg="abbatielloi">abbatielloi</tp:taxon-name-part></tp:taxon-name> (Smiley &amp; Baker, 1995) and <tp:taxon-name><tp:taxon-name-part taxon-name-part-type="genus" reg="Bryobia">B.</tp:taxon-name-part> (<tp:taxon-name-part taxon-name-part-type="subgenus" reg="Allobia">A.</tp:taxon-name-part>) <tp:taxon-name-part taxon-name-part-type="species" reg="querci">querci</tp:taxon-name-part></tp:taxon-name> Hatzinikolis &amp; Panou, 1997 (<xref ref-type="bibr" rid="B56">Mirza et al. 2024</xref>). The species <tp:taxon-name><tp:taxon-name-part taxon-name-part-type="genus" reg="Bryobia">B.</tp:taxon-name-part> (<tp:taxon-name-part taxon-name-part-type="subgenus" reg="Allobia">A.</tp:taxon-name-part>) <tp:taxon-name-part taxon-name-part-type="species" reg="querci">querci</tp:taxon-name-part></tp:taxon-name> was distinguished by the presence of <italic>f<sub>2</sub></italic> setae in line with other dorsocentral setae <italic>c<sub>1</sub></italic>, <italic>d<sub>1</sub></italic>, and <italic>e<sub>1</sub></italic> (<xref ref-type="bibr" rid="B32">Hatzinikolis and Panou 1997</xref>). This position of seta <italic>f<sub>2</sub></italic> is incorrectly described in this species, based on the nomenclature of <xref ref-type="bibr" rid="B41">Lindquist (1985)</xref>. Hence, the seta <italic>f<sub>2</sub></italic> (outer sacral) described by <xref ref-type="bibr" rid="B32">Hatzinikolis and Panou (1997)</xref> is actually seta <italic>f<sub>1</sub></italic> (inner sacral) and vice versa.</p></sec></tp:treatment-sec><ref-list><ref id="B56"><mixed-citation xmlns:xlink="http://www.w3.org/1999/xlink" xlink:type="simple"><person-group><name name-style="western"><surname>Mirza</surname><given-names>JH</given-names></name><name name-style="western"><surname>Alatawi</surname><given-names>FJ</given-names></name><name name-style="western"><surname>Kamran</surname><given-names>M</given-names></name><name name-style="western"><surname>Flechtmann</surname><given-names>CHW</given-names></name></person-group> (<year>2024</year>) <article-title>Taxonomy of the Genus <italic><tp:taxon-name><tp:taxon-name-part taxon-name-part-type="genus">Bryobia</tp:taxon-name-part></tp:taxon-name></italic> Koch (<tp:taxon-name><tp:taxon-name-part taxon-name-part-type="subclass">Acari</tp:taxon-name-part></tp:taxon-name>: <tp:taxon-name><tp:taxon-name-part taxon-name-part-type="family">Tetranychidae</tp:taxon-name-part></tp:taxon-name>): Reconsideration of Subgenera and Updated Species Groups.</article-title><source>Insects</source><volume>15</volume>(<issue>11</issue>): <fpage>859</fpage>. <ext-link xlink:href="10.3390/insects15110859" ext-link-type="doi" xlink:type="simple">https://doi.org/10.3390/insects15110859</ext-link></mixed-citation></ref><ref id="B74"><mixed-citation xmlns:xlink="http://www.w3.org/1999/xlink" xlink:type="simple"><person-group><name name-style="western"><surname>Smiley</surname><given-names>RL</given-names></name><name name-style="western"><surname>Baker</surname><given-names>EW</given-names></name></person-group> (<year>1995</year>) <article-title>A report on some tetranychid mites (<tp:taxon-name><tp:taxon-name-part taxon-name-part-type="subclass">Acari</tp:taxon-name-part></tp:taxon-name>: <tp:taxon-name><tp:taxon-name-part taxon-name-part-type="order">Prostigmata</tp:taxon-name-part></tp:taxon-name>) from Yemen.</article-title><source>International Journal of Acarology</source><volume>21</volume>(<issue>3</issue>): <fpage>135</fpage>–<lpage>164</lpage>. <ext-link xlink:href="10.1080/01647959508684055" ext-link-type="doi" xlink:type="simple">https://doi.org/10.1080/01647959508684055</ext-link></mixed-citation></ref><ref id="B70"><mixed-citation xmlns:xlink="http://www.w3.org/1999/xlink" xlink:type="simple"><person-group><name name-style="western"><surname>Rimando</surname><given-names>LC</given-names></name></person-group> (<year>1962</year>) <article-title>The tetranychoid mites of the Philippines.</article-title><source>University of Philippines College of Agriculture Technical Bulletin</source><volume>11</volume>: <fpage>1</fpage>–<lpage>52</lpage>. <ext-link xlink:href="https://cir.nii.ac.jp/crid/1570291224529061376" ext-link-type="uri" xlink:type="simple">https://cir.nii.ac.jp/crid/1570291224529061376</ext-link></mixed-citation></ref><ref id="B44"><mixed-citation xmlns:xlink="http://www.w3.org/1999/xlink" xlink:type="simple"><person-group><name name-style="western"><surname>Livschits</surname><given-names>IZ</given-names></name><name name-style="western"><surname>Mitrofanov</surname><given-names>VI</given-names></name></person-group> (<year>1971</year>) <article-title>The mites of the genus <italic><tp:taxon-name><tp:taxon-name-part taxon-name-part-type="genus">Bryobia</tp:taxon-name-part></tp:taxon-name></italic> C.<tp:taxon-name><tp:taxon-name-part taxon-name-part-type="genus">L.</tp:taxon-name-part></tp:taxon-name> Koch, 1836 (<tp:taxon-name><tp:taxon-name-part taxon-name-part-type="superorder">Acariformes</tp:taxon-name-part></tp:taxon-name>, <tp:taxon-name><tp:taxon-name-part taxon-name-part-type="family">Bryobiidae</tp:taxon-name-part></tp:taxon-name>).</article-title><source>Trudy Gosudarstvennogo Nikitskogo Botanicheskogo Sada</source><volume>51</volume>: <fpage>1</fpage>–<lpage>112</lpage>. <ext-link xlink:href="https://www.cabidigitallibrary.org/doi/full/10.5555/19720502776" ext-link-type="uri" xlink:type="simple">https://www.cabidigitallibrary.org/doi/full/10.5555/19720502776</ext-link></mixed-citation></ref><ref id="B88"><mixed-citation xmlns:xlink="http://www.w3.org/1999/xlink" xlink:type="simple"><person-group><name name-style="western"><surname>Zaher</surname><given-names>MA</given-names></name><name name-style="western"><surname>Gomaa</surname><given-names>EA</given-names></name><name name-style="western"><surname>El-Enany</surname><given-names>MA</given-names></name></person-group> (<year>1982</year>) <article-title>Spider mites of Egypt (<tp:taxon-name><tp:taxon-name-part taxon-name-part-type="subclass">Acari</tp:taxon-name-part></tp:taxon-name>: <tp:taxon-name><tp:taxon-name-part taxon-name-part-type="family">Tetranychidae</tp:taxon-name-part></tp:taxon-name>).</article-title><source>International Journal of Acarology</source><volume>8</volume>(<issue>2</issue>): <fpage>91</fpage>–<lpage>114</lpage>. <ext-link xlink:href="10.1080/01647958208683284" ext-link-type="doi" xlink:type="simple">https://doi.org/10.1080/01647958208683284</ext-link></mixed-citation></ref><ref id="B51"><mixed-citation xmlns:xlink="http://www.w3.org/1999/xlink" xlink:type="simple"><person-group><name name-style="western"><surname>Meyer</surname><given-names>MKPS</given-names></name></person-group> (<year>1974</year>) <source>A revision of the <tp:taxon-name><tp:taxon-name-part taxon-name-part-type="family">Tetranychidae</tp:taxon-name-part></tp:taxon-name> of Africa (<tp:taxon-name><tp:taxon-name-part taxon-name-part-type="subclass">Acari</tp:taxon-name-part></tp:taxon-name>) with a key to the genera of the world.</source><publisher-name>Entomology Memoir</publisher-name>, <publisher-loc>Department of Agricultural Technical Services, Republic of South Africa</publisher-loc>, <size units="page">291 pp</size>. <ext-link xlink:href="https://www.cabidigitallibrary.org/doi/full/10.5555/19740517961" ext-link-type="uri" xlink:type="simple">https://www.cabidigitallibrary.org/doi/full/10.5555/19740517961</ext-link></mixed-citation></ref><ref id="B57"><mixed-citation xmlns:xlink="http://www.w3.org/1999/xlink" xlink:type="simple"><person-group><name name-style="western"><surname>Mitrofanov</surname><given-names>VI</given-names></name></person-group> (<year>1968</year>) <article-title>New species of the genus <italic><tp:taxon-name><tp:taxon-name-part taxon-name-part-type="genus">Bryobia</tp:taxon-name-part></tp:taxon-name></italic> C.<tp:taxon-name><tp:taxon-name-part taxon-name-part-type="genus">L.</tp:taxon-name-part></tp:taxon-name> Koch, 1836 (<tp:taxon-name><tp:taxon-name-part taxon-name-part-type="superorder">Acariformes</tp:taxon-name-part></tp:taxon-name>, <tp:taxon-name><tp:taxon-name-part taxon-name-part-type="family">Tetranychidae</tp:taxon-name-part></tp:taxon-name>) from the Middle Asia samples. Nauchnye Doklady Vysshei Shkoly.</article-title><source>Biologicheskie Nauki</source><volume>9</volume>: <fpage>7</fpage>–<lpage>9</lpage>.</mixed-citation></ref><ref id="B49"><mixed-citation xmlns:xlink="http://www.w3.org/1999/xlink" xlink:type="simple"><person-group><name name-style="western"><surname>Mathys</surname><given-names>G</given-names></name></person-group> (<year>1962</year>) <article-title><italic><tp:taxon-name><tp:taxon-name-part taxon-name-part-type="genus">Bryobia</tp:taxon-name-part><tp:taxon-name-part taxon-name-part-type="species">alpina</tp:taxon-name-part></tp:taxon-name></italic>, nouvelle espèce du groupe Borealis (<tp:taxon-name><tp:taxon-name-part taxon-name-part-type="subclass">Acarina</tp:taxon-name-part></tp:taxon-name>: <tp:taxon-name><tp:taxon-name-part taxon-name-part-type="family">Tetranychidae</tp:taxon-name-part></tp:taxon-name>).</article-title><source>Mitteilungen der Schweizerische Entomologische Gesellschaft</source><volume>35</volume>(<issue>1–2</issue>): <fpage>170</fpage>–<lpage>184</lpage>.</mixed-citation></ref><ref id="B31"><mixed-citation xmlns:xlink="http://www.w3.org/1999/xlink" xlink:type="simple"><person-group><name name-style="western"><surname>Hatzinikolis</surname><given-names>EN</given-names></name><name name-style="western"><surname>Panou</surname><given-names>HN</given-names></name></person-group> (<year>1996</year>) <article-title>Two new species of <italic><tp:taxon-name><tp:taxon-name-part taxon-name-part-type="genus">Bryobia</tp:taxon-name-part></tp:taxon-name></italic> (<tp:taxon-name><tp:taxon-name-part taxon-name-part-type="subclass">Acari</tp:taxon-name-part></tp:taxon-name>: <tp:taxon-name><tp:taxon-name-part taxon-name-part-type="family">Tetranychidae</tp:taxon-name-part></tp:taxon-name>) from moss in Greece.</article-title><source>International Journal of Acarology</source><volume>22</volume>(<issue>4</issue>): <fpage>305</fpage>–<lpage>310</lpage>. <ext-link xlink:href="10.1080/01647959608684109" ext-link-type="doi" xlink:type="simple">https://doi.org/10.1080/01647959608684109</ext-link></mixed-citation></ref><ref id="B54"><mixed-citation xmlns:xlink="http://www.w3.org/1999/xlink" xlink:type="simple"><person-group><name name-style="western"><surname>Meyer</surname><given-names>MKPS</given-names></name><name name-style="western"><surname>Ueckermann</surname><given-names>EA</given-names></name></person-group> (<year>1989</year>) <article-title>South African <tp:taxon-name><tp:taxon-name-part taxon-name-part-type="subclass">Acari</tp:taxon-name-part></tp:taxon-name>. V. Some mites of the Kalahari Gemsbok National Park.</article-title><source>Koedoe</source><volume>32</volume>(<issue>1</issue>): <fpage>1</fpage>–<lpage>24</lpage>. <ext-link xlink:href="10.4102/koedoe.v32i1.461" ext-link-type="doi" xlink:type="simple">https://doi.org/10.4102/koedoe.v32i1.461</ext-link></mixed-citation></ref><ref id="B52"><mixed-citation xmlns:xlink="http://www.w3.org/1999/xlink" xlink:type="simple"><person-group><name name-style="western"><surname>Meyer</surname><given-names>MKPS</given-names></name></person-group> (<year>1987</year>) <article-title>African <tp:taxon-name><tp:taxon-name-part taxon-name-part-type="family">Tetranychidae</tp:taxon-name-part></tp:taxon-name> (<tp:taxon-name><tp:taxon-name-part taxon-name-part-type="subclass">Acari</tp:taxon-name-part></tp:taxon-name>: <tp:taxon-name><tp:taxon-name-part taxon-name-part-type="order">Prostigmata</tp:taxon-name-part></tp:taxon-name>) - with reference to the world genera.</article-title><source>Entomology Memoir, Department of Agriculture, Water Supply, Republic of South Africa</source><volume>69</volume>: <fpage>1</fpage>–<lpage>175</lpage>. <ext-link xlink:href="https://www.cabidigitallibrary.org/doi/full/10.5555/19880546852" ext-link-type="uri" xlink:type="simple">https://www.cabidigitallibrary.org/doi/full/10.5555/19880546852</ext-link></mixed-citation></ref><ref id="B32"><mixed-citation xmlns:xlink="http://www.w3.org/1999/xlink" xlink:type="simple"><person-group><name name-style="western"><surname>Hatzinikolis</surname><given-names>EN</given-names></name><name name-style="western"><surname>Panou</surname><given-names>HN</given-names></name></person-group> (<year>1997</year>) <article-title>A new species of <tp:taxon-name><tp:taxon-name-part taxon-name-part-type="subfamily">Bryobiinae</tp:taxon-name-part></tp:taxon-name> (<tp:taxon-name><tp:taxon-name-part taxon-name-part-type="subclass">Acari</tp:taxon-name-part></tp:taxon-name>: <tp:taxon-name><tp:taxon-name-part taxon-name-part-type="family">Tetranychidae</tp:taxon-name-part></tp:taxon-name>) from <italic><tp:taxon-name><tp:taxon-name-part taxon-name-part-type="genus">Thymus</tp:taxon-name-part><tp:taxon-name-part taxon-name-part-type="species">capitatus</tp:taxon-name-part></tp:taxon-name></italic> (<tp:taxon-name><tp:taxon-name-part taxon-name-part-type="genus">L.</tp:taxon-name-part></tp:taxon-name>) in Greece.</article-title><source>Entomologische Mitteilungen aus dem Zoologischen Museum Hamburg</source><volume>12</volume>(<issue>156</issue>): <fpage>189</fpage>–<lpage>195</lpage>. <ext-link xlink:href="https://www.cabidigitallibrary.org/doi/full/10.5555/19981102455" ext-link-type="uri" xlink:type="simple">https://www.cabidigitallibrary.org/doi/full/10.5555/19981102455</ext-link></mixed-citation></ref><ref id="B41"><mixed-citation xmlns:xlink="http://www.w3.org/1999/xlink" xlink:type="simple"><person-group><name name-style="western"><surname>Lindquist</surname><given-names>EE</given-names></name></person-group> (<year>1985</year>) <article-title>Anatomy, Phylogeny and Systematics.</article-title> In: <person-group><name name-style="western"><surname>Helle</surname><given-names>W</given-names></name><name name-style="western"><surname>Sabelis</surname><given-names>MW</given-names></name></person-group> (<role>Eds</role>) <issue-title>Spider mites: their biology, natural enemies and control.</issue-title><source>Elsevier Science Publisher BV, Amsterdam</source>, <fpage>3</fpage>–<lpage>28</lpage>. <ext-link xlink:href="10.1016/S1572-4379(96)80003-0" ext-link-type="doi" xlink:type="simple">https://doi.org/10.1016/S1572-4379(96)80003-0</ext-link></mixed-citation></ref></ref-list></tp:taxon-treatment>
