# Supplementary material for: ﻿Mites of the genus Bryobia (Acari, Tetranychidae): taxonomic notes on some species and a diagnostic key to the world species
Source: Zookeys. 2025 May 20;1239:51–73. doi: 10.3897/zookeys.1239.149111 (PMC12117346; doi:10.3897/zookeys.1239.149111)
Supplement: XML Treatment for Bryobia [file zookeys.1239.149111-treatment4.xml]

<!DOCTYPE tp:taxon-treatment
  PUBLIC "-//TaxonX//DTD Taxonomic Treatment Publishing DTD v0 20100105//EN" "tax-treatment-NSO.dtd">
<tp:taxon-treatment xmlns:tp="http://www.plazi.org/taxpub"><tp:treatment-meta><kwd-group><label>Taxon classification</label><kwd>
              <named-content content-type="kingdom">Animalia</named-content>
            </kwd><kwd>
              <named-content content-type="order">Trombidiformes</named-content>
            </kwd><kwd>
              <named-content content-type="family">Tetranychidae</named-content>
            </kwd></kwd-group><mixed-citation publication-type="journal"><person-group><name><surname>Mirza</surname><given-names>Jawwad Hassan</given-names></name><name><surname>Elgoni</surname><given-names>Nasreldeen Ahmed</given-names></name><name><surname>Kamran</surname><given-names>Muhammad</given-names></name><name><surname>Alatawi</surname><given-names>Fahad Jaber</given-names></name></person-group><article-title>﻿Mites of the genus <italic><tp:taxon-name><tp:taxon-name-part taxon-name-part-type="genus" reg="Bryobia">Bryobia</tp:taxon-name-part></tp:taxon-name></italic> (<tp:taxon-name><tp:taxon-name-part taxon-name-part-type="subclass">Acari</tp:taxon-name-part></tp:taxon-name>, <tp:taxon-name><tp:taxon-name-part taxon-name-part-type="family">Tetranychidae</tp:taxon-name-part></tp:taxon-name>): taxonomic notes on some species and a diagnostic key to the world species</article-title><source>Zookeys</source><day>20</day><month>05</month><year>2025</year><volume>1239</volume><fpage>51</fpage><lpage>73</lpage><pub-id pub-id-type="doi">10.3897/zookeys.1239.149111</pub-id></mixed-citation></tp:treatment-meta><tp:nomenclature><label>﻿Subgenus</label><tp:taxon-name>
            <object-id xmlns:xlink="http://www.w3.org/1999/xlink" content-type="arpha" xlink:type="simple">51B400EB-F78B-5366-8FEA-2C54E6C7D9C5</object-id>
            <tp:taxon-name-part taxon-name-part-type="genus" reg="Bryobia"/>
            <tp:taxon-name-part taxon-name-part-type="subgenus" reg="Bryobia">Bryobia</tp:taxon-name-part>
          </tp:taxon-name><tp:taxon-authority>s. str. Koch, 1836</tp:taxon-authority></tp:nomenclature><tp:treatment-sec sec-type="type species" id="SECID0EMWAG"><title>Type species.</title><p><italic><tp:taxon-name><tp:taxon-name-part taxon-name-part-type="genus" reg="Bryobia">Bryobia</tp:taxon-name-part><tp:taxon-name-part taxon-name-part-type="species" reg="praetiosa">praetiosa</tp:taxon-name-part></tp:taxon-name></italic> Koch, 1836: 8.</p></tp:treatment-sec><tp:treatment-sec sec-type="diagnosis" id="SECID0E4WAG"><title>Diagnosis</title><p>(based on females). As defined by <xref ref-type="bibr" rid="B56">Mirza et al. (2024)</xref>.</p><sec sec-type="﻿Key to the 43 species of the subgenus Bryobia" id="SECID0EHXAG"><title>﻿Key to the 43 species of the subgenus <tp:taxon-name><tp:taxon-name-part taxon-name-part-type="genus" reg="Bryobia"/><tp:taxon-name-part taxon-name-part-type="subgenus" reg="Bryobia">Bryobia</tp:taxon-name-part></tp:taxon-name></title><p>Species groups definition is based on <xref ref-type="bibr" rid="B56">Mirza et al. 2024</xref></p><table-wrap content-type="key" position="anchor" orientation="portrait"><table id="TID0EVFAG" rules="all"><tbody><tr><td rowspan="1" colspan="1">1</td><td rowspan="1" colspan="1">Fourth pair of dorsocentral setae <italic>f<sub>1</sub></italic> present centrally, aligned with another 3 pairs of dorsocentral setae <italic><tp:taxon-name><tp:taxon-name-part taxon-name-part-type="genus" reg="Bryobia"/><tp:taxon-name-part taxon-name-part-type="species" reg="neoephedrae">neoephedrae</tp:taxon-name-part></tp:taxon-name></italic> species group</td><td rowspan="1" colspan="1">
                      <bold><italic><tp:taxon-name><tp:taxon-name-part taxon-name-part-type="genus" reg="Bryobia">B.</tp:taxon-name-part></tp:taxon-name></italic> (<italic><tp:taxon-name><tp:taxon-name-part taxon-name-part-type="genus" reg="Bryobia">B.</tp:taxon-name-part></tp:taxon-name></italic>) <italic><tp:taxon-name><tp:taxon-name-part taxon-name-part-type="genus" reg="Bryobia"/><tp:taxon-name-part taxon-name-part-type="species" reg="neoephedrae">neoephedrae</tp:taxon-name-part></tp:taxon-name></italic> (Gutierrez &amp; Bolland, 1998)</bold>
                    </td></tr><tr><td rowspan="1" colspan="1">–</td><td rowspan="1" colspan="1">Fourth pair of dorsocentral setae <italic>f<sub>1</sub></italic> present sublaterally where the distance <italic>f<sub>1</sub></italic>-<italic>f<sub>1</sub></italic> is shorter than <italic>f<sub>2</sub></italic>-<italic>f<sub>2</sub> osterloffi</italic> species group</td><td rowspan="1" colspan="1">
                      <bold>2</bold>
                    </td></tr><tr><td rowspan="1" colspan="1">–</td><td rowspan="1" colspan="1">Fourth pair of dorsocentral setae <italic>f<sub>1</sub></italic> present laterally, along the margin and the distance <italic>f<sub>1</sub></italic>-<italic>f<sub>1</sub></italic> always greater than <italic>f<sub>2</sub></italic>-<italic>f<sub>2</sub><tp:taxon-name><tp:taxon-name-part taxon-name-part-type="genus" reg="Bryobia"/><tp:taxon-name-part taxon-name-part-type="species" reg="praetiosa">praetiosa</tp:taxon-name-part></tp:taxon-name></italic> species group</td><td rowspan="1" colspan="1">
                      <bold>8</bold>
                    </td></tr><tr><td rowspan="1" colspan="1">2</td><td rowspan="1" colspan="1">Femur IV with ≥ 5 setae</td><td rowspan="1" colspan="1">
                      <bold>4</bold>
                    </td></tr><tr><td rowspan="1" colspan="1">–</td><td rowspan="1" colspan="1">Femur IV with ≤ 5 setae</td><td rowspan="1" colspan="1">
                      <bold>3</bold>
                    </td></tr><tr><td rowspan="1" colspan="1">3</td><td rowspan="1" colspan="1">Genu II with 5 setae</td><td rowspan="1" colspan="1">
                      <bold><italic><tp:taxon-name><tp:taxon-name-part taxon-name-part-type="genus" reg="Bryobia">B.</tp:taxon-name-part></tp:taxon-name></italic> (<italic><tp:taxon-name><tp:taxon-name-part taxon-name-part-type="genus" reg="Bryobia">B.</tp:taxon-name-part></tp:taxon-name></italic>) <italic><tp:taxon-name><tp:taxon-name-part taxon-name-part-type="genus" reg="Bryobia"/><tp:taxon-name-part taxon-name-part-type="species" reg="artemisiae">artemisiae</tp:taxon-name-part></tp:taxon-name></italic> Bagdasarian, 1951</bold>
                    </td></tr><tr><td rowspan="1" colspan="1">–</td><td rowspan="1" colspan="1">Genu II with 3 setae</td><td rowspan="1" colspan="1">
                      <bold><italic><tp:taxon-name><tp:taxon-name-part taxon-name-part-type="genus" reg="Bryobia">B.</tp:taxon-name-part></tp:taxon-name></italic> (<italic><tp:taxon-name><tp:taxon-name-part taxon-name-part-type="genus" reg="Bryobia">B.</tp:taxon-name-part></tp:taxon-name></italic>) <italic><tp:taxon-name><tp:taxon-name-part taxon-name-part-type="genus" reg="Bryobia"/><tp:taxon-name-part taxon-name-part-type="species" reg="serifiotica">serifiotica</tp:taxon-name-part></tp:taxon-name></italic> Hatzinikolis, Papadoulis &amp; Kapaxidi, 2007</bold>
                    </td></tr><tr><td rowspan="1" colspan="1">4</td><td rowspan="1" colspan="1">Femur IV with 7 setae</td><td rowspan="1" colspan="1">
                      <bold><italic><tp:taxon-name><tp:taxon-name-part taxon-name-part-type="genus" reg="Bryobia">B.</tp:taxon-name-part></tp:taxon-name></italic> (<italic><tp:taxon-name><tp:taxon-name-part taxon-name-part-type="genus" reg="Bryobia">B.</tp:taxon-name-part></tp:taxon-name></italic>) <italic><tp:taxon-name><tp:taxon-name-part taxon-name-part-type="genus" reg="Bryobia"/><tp:taxon-name-part taxon-name-part-type="species" reg="abyssiniae">abyssiniae</tp:taxon-name-part></tp:taxon-name></italic> Fashing &amp; Ueckermann, 2016</bold>
                    </td></tr><tr><td rowspan="1" colspan="1">–</td><td rowspan="1" colspan="1">Femur IV with 5 setae</td><td rowspan="1" colspan="1">
                      <bold>5</bold>
                    </td></tr><tr><td rowspan="1" colspan="1">5</td><td rowspan="1" colspan="1">Femur III with 4 or 5 setae</td><td rowspan="1" colspan="1">
                      <bold>6</bold>
                    </td></tr><tr><td rowspan="1" colspan="1">–</td><td rowspan="1" colspan="1">Femur III with 6 or 7 setae</td><td rowspan="1" colspan="1">
                      <bold>7</bold>
                    </td></tr><tr><td rowspan="1" colspan="1">6</td><td rowspan="1" colspan="1">Genu II with 8 setae</td><td rowspan="1" colspan="1">
                      <bold><italic><tp:taxon-name><tp:taxon-name-part taxon-name-part-type="genus" reg="Bryobia">B.</tp:taxon-name-part></tp:taxon-name></italic> (<italic><tp:taxon-name><tp:taxon-name-part taxon-name-part-type="genus" reg="Bryobia">B.</tp:taxon-name-part></tp:taxon-name></italic>) <italic><tp:taxon-name><tp:taxon-name-part taxon-name-part-type="genus" reg="Bryobia"/><tp:taxon-name-part taxon-name-part-type="species" reg="petrilunara">petrilunara</tp:taxon-name-part></tp:taxon-name></italic> Meyer, 1987</bold>
                    </td></tr><tr><td rowspan="1" colspan="1">–</td><td rowspan="1" colspan="1">Genu II with 5 or 6 setae</td><td rowspan="1" colspan="1">
                      <bold><italic><tp:taxon-name><tp:taxon-name-part taxon-name-part-type="genus" reg="Bryobia">B.</tp:taxon-name-part></tp:taxon-name></italic> (<italic><tp:taxon-name><tp:taxon-name-part taxon-name-part-type="genus" reg="Bryobia">B.</tp:taxon-name-part></tp:taxon-name></italic>) <italic><tp:taxon-name><tp:taxon-name-part taxon-name-part-type="genus" reg="Bryobia"/><tp:taxon-name-part taxon-name-part-type="species" reg="burkei">burkei</tp:taxon-name-part></tp:taxon-name></italic> Meyer, 1987</bold>
                    </td></tr><tr><td rowspan="1" colspan="1">7</td><td rowspan="1" colspan="1">Genu IV with 6 setae</td><td rowspan="1" colspan="1">
                      <bold><italic><tp:taxon-name><tp:taxon-name-part taxon-name-part-type="genus" reg="Bryobia">B.</tp:taxon-name-part></tp:taxon-name></italic> (<italic><tp:taxon-name><tp:taxon-name-part taxon-name-part-type="genus" reg="Bryobia">B.</tp:taxon-name-part></tp:taxon-name></italic>) <italic><tp:taxon-name><tp:taxon-name-part taxon-name-part-type="genus" reg="Bryobia"/><tp:taxon-name-part taxon-name-part-type="species" reg="osterloffi">osterloffi</tp:taxon-name-part></tp:taxon-name></italic> Reck, 1947</bold>
                    </td></tr><tr><td rowspan="1" colspan="1">–</td><td rowspan="1" colspan="1">Genu IV with 4 or 5 setae</td><td rowspan="1" colspan="1">
                      <bold><italic><tp:taxon-name><tp:taxon-name-part taxon-name-part-type="genus" reg="Bryobia">B.</tp:taxon-name-part></tp:taxon-name></italic> (<italic><tp:taxon-name><tp:taxon-name-part taxon-name-part-type="genus" reg="Bryobia">B.</tp:taxon-name-part></tp:taxon-name></italic>) <italic><tp:taxon-name><tp:taxon-name-part taxon-name-part-type="genus" reg="Bryobia"/><tp:taxon-name-part taxon-name-part-type="species" reg="variabilis">variabilis</tp:taxon-name-part></tp:taxon-name></italic> Manson, 1967</bold>
                    </td></tr><tr><td rowspan="1" colspan="1">8</td><td rowspan="1" colspan="1">Propodosoma with 7 setae</td><td rowspan="1" colspan="1">
                      <bold><italic><tp:taxon-name><tp:taxon-name-part taxon-name-part-type="genus" reg="Bryobia">B.</tp:taxon-name-part></tp:taxon-name></italic> (<italic><tp:taxon-name><tp:taxon-name-part taxon-name-part-type="genus" reg="Bryobia">B.</tp:taxon-name-part></tp:taxon-name></italic>) <italic><tp:taxon-name><tp:taxon-name-part taxon-name-part-type="genus" reg="Bryobia"/><tp:taxon-name-part taxon-name-part-type="species" reg="bakeri">bakeri</tp:taxon-name-part></tp:taxon-name></italic> (Zaher, Gomaa &amp; El-Enany, 1982)</bold>
                    </td></tr><tr><td rowspan="1" colspan="1">–</td><td rowspan="1" colspan="1">Propodosoma with 8 setae</td><td rowspan="1" colspan="1">
                      <bold>9</bold>
                    </td></tr><tr><td rowspan="1" colspan="1">9</td><td rowspan="1" colspan="1">Femur IV with 2 or 3 setae</td><td rowspan="1" colspan="1">
                      <bold>10</bold>
                    </td></tr><tr><td rowspan="1" colspan="1">–</td><td rowspan="1" colspan="1">Femur IV with &gt; 3 setae</td><td rowspan="1" colspan="1">
                      <bold>13</bold>
                    </td></tr><tr><td rowspan="1" colspan="1">10</td><td rowspan="1" colspan="1">Genu I with 8 setae</td><td rowspan="1" colspan="1">
                      <bold><italic><tp:taxon-name><tp:taxon-name-part taxon-name-part-type="genus" reg="Bryobia">B.</tp:taxon-name-part></tp:taxon-name></italic> (<italic><tp:taxon-name><tp:taxon-name-part taxon-name-part-type="genus" reg="Bryobia">B.</tp:taxon-name-part></tp:taxon-name></italic>) <italic><tp:taxon-name><tp:taxon-name-part taxon-name-part-type="genus" reg="Bryobia"/><tp:taxon-name-part taxon-name-part-type="species" reg="meteoritica">meteoritica</tp:taxon-name-part></tp:taxon-name></italic> Hatzinikolis &amp; Panou, 1996</bold>
                    </td></tr><tr><td rowspan="1" colspan="1">–</td><td rowspan="1" colspan="1">Genu I with 4 setae</td><td rowspan="1" colspan="1">
                      <bold>11</bold>
                    </td></tr><tr><td rowspan="1" colspan="1">11</td><td rowspan="1" colspan="1">Femur II with 6 setae</td><td rowspan="1" colspan="1">
                      <bold><italic><tp:taxon-name><tp:taxon-name-part taxon-name-part-type="genus" reg="Bryobia">B.</tp:taxon-name-part></tp:taxon-name></italic> (<italic><tp:taxon-name><tp:taxon-name-part taxon-name-part-type="genus" reg="Bryobia">B.</tp:taxon-name-part></tp:taxon-name></italic>) <italic><tp:taxon-name><tp:taxon-name-part taxon-name-part-type="genus" reg="Bryobia"/><tp:taxon-name-part taxon-name-part-type="species" reg="reckiana">reckiana</tp:taxon-name-part></tp:taxon-name></italic> Mitrofanov &amp; Strunkova, 1968</bold>
                    </td></tr><tr><td rowspan="1" colspan="1">–</td><td rowspan="1" colspan="1">Femur II with 5 setae</td><td rowspan="1" colspan="1">
                      <bold>12</bold>
                    </td></tr><tr><td rowspan="1" colspan="1">12</td><td rowspan="1" colspan="1">Genu III with 3 setae</td><td rowspan="1" colspan="1">
                      <bold><italic><tp:taxon-name><tp:taxon-name-part taxon-name-part-type="genus" reg="Bryobia">B.</tp:taxon-name-part></tp:taxon-name></italic> (<italic><tp:taxon-name><tp:taxon-name-part taxon-name-part-type="genus" reg="Bryobia">B.</tp:taxon-name-part></tp:taxon-name></italic>) <italic><tp:taxon-name><tp:taxon-name-part taxon-name-part-type="genus" reg="Bryobia"/><tp:taxon-name-part taxon-name-part-type="species" reg="montana">montana</tp:taxon-name-part></tp:taxon-name></italic> Mitrofanov, 1973</bold>
                    </td></tr><tr><td rowspan="1" colspan="1"/><td rowspan="1" colspan="1">
                      <bold><tp:taxon-name><tp:taxon-name-part taxon-name-part-type="genus" reg="Bryobia">B.</tp:taxon-name-part> (<tp:taxon-name-part taxon-name-part-type="subgenus" reg="Bryobia">B.</tp:taxon-name-part>) <tp:taxon-name-part taxon-name-part-type="species" reg="nitrariae">nitrariae</tp:taxon-name-part></tp:taxon-name> He &amp; Tan, 1993</bold>
                    </td></tr><tr><td rowspan="1" colspan="1">–</td><td rowspan="1" colspan="1">Genu III with 2 setae</td><td rowspan="1" colspan="1">
                      <bold><italic><tp:taxon-name><tp:taxon-name-part taxon-name-part-type="genus" reg="Bryobia">B.</tp:taxon-name-part></tp:taxon-name></italic> (<italic><tp:taxon-name><tp:taxon-name-part taxon-name-part-type="genus" reg="Bryobia">B.</tp:taxon-name-part></tp:taxon-name></italic>) <italic><tp:taxon-name><tp:taxon-name-part taxon-name-part-type="genus" reg="Bryobia"/><tp:taxon-name-part taxon-name-part-type="species" reg="tadjikistanica">tadjikistanica</tp:taxon-name-part></tp:taxon-name></italic> Livschits &amp; Mitrofanov, 1968</bold>
                    </td></tr><tr><td rowspan="1" colspan="1">13</td><td rowspan="1" colspan="1">Femur IV with 6 setae</td><td rowspan="1" colspan="1">
                      <bold>14</bold>
                    </td></tr><tr><td rowspan="1" colspan="1">–</td><td rowspan="1" colspan="1">Femur IV with &lt; 6 setae</td><td rowspan="1" colspan="1">
                      <bold>17</bold>
                    </td></tr><tr><td rowspan="1" colspan="1">14</td><td rowspan="1" colspan="1">Genu II with 6 setae</td><td rowspan="1" colspan="1">
                      <bold>16</bold>
                    </td></tr><tr><td rowspan="1" colspan="1">–</td><td rowspan="1" colspan="1">Genu II with 4 or 5 setae</td><td rowspan="1" colspan="1">
                      <bold>15</bold>
                    </td></tr><tr><td rowspan="1" colspan="1">15</td><td rowspan="1" colspan="1">Femur I with 18 setae; genu I with 6 setae</td><td rowspan="1" colspan="1">
                      <bold><italic><tp:taxon-name><tp:taxon-name-part taxon-name-part-type="genus" reg="Bryobia">B.</tp:taxon-name-part></tp:taxon-name></italic> (<italic><tp:taxon-name><tp:taxon-name-part taxon-name-part-type="genus" reg="Bryobia">B.</tp:taxon-name-part></tp:taxon-name></italic>) <italic><tp:taxon-name><tp:taxon-name-part taxon-name-part-type="genus" reg="Bryobia"/><tp:taxon-name-part taxon-name-part-type="species" reg="xiningensis">xiningensis</tp:taxon-name-part></tp:taxon-name></italic> Ma &amp; Yuan, 1981</bold>
                    </td></tr><tr><td rowspan="1" colspan="1">–</td><td rowspan="1" colspan="1">Femur I with ≥ 20 setae; genu I with &gt; 6 setae</td><td rowspan="1" colspan="1">
                      <bold><italic><tp:taxon-name><tp:taxon-name-part taxon-name-part-type="genus" reg="Bryobia">B.</tp:taxon-name-part></tp:taxon-name></italic> (<italic><tp:taxon-name><tp:taxon-name-part taxon-name-part-type="genus" reg="Bryobia">B.</tp:taxon-name-part></tp:taxon-name></italic>) <italic><tp:taxon-name><tp:taxon-name-part taxon-name-part-type="genus" reg="Bryobia"/><tp:taxon-name-part taxon-name-part-type="species" reg="vasiljevi">vasiljevi</tp:taxon-name-part></tp:taxon-name></italic> Reck, 1953</bold>
                    </td></tr><tr><td rowspan="1" colspan="1">16</td><td rowspan="1" colspan="1">Dorsal integument densely granulates without striae</td><td rowspan="1" colspan="1">
                      <bold><italic><tp:taxon-name><tp:taxon-name-part taxon-name-part-type="genus" reg="Bryobia">B.</tp:taxon-name-part></tp:taxon-name></italic> (<italic><tp:taxon-name><tp:taxon-name-part taxon-name-part-type="genus" reg="Bryobia">B.</tp:taxon-name-part></tp:taxon-name></italic>) <italic><tp:taxon-name><tp:taxon-name-part taxon-name-part-type="genus" reg="Bryobia"/><tp:taxon-name-part taxon-name-part-type="species" reg="agioriticus">agioriticus</tp:taxon-name-part></tp:taxon-name></italic> Hatzinikolis &amp; Emmanouel, 1996</bold>
                    </td></tr><tr><td rowspan="1" colspan="1">–</td><td rowspan="1" colspan="1">Propodosoma with irregular discontinuous fine striae, hysterosoma mostly transverse with irregular fine striae medially</td><td rowspan="1" colspan="1">
                      <bold><italic><tp:taxon-name><tp:taxon-name-part taxon-name-part-type="genus" reg="Bryobia">B.</tp:taxon-name-part></tp:taxon-name></italic> (<italic><tp:taxon-name><tp:taxon-name-part taxon-name-part-type="genus" reg="Bryobia">B.</tp:taxon-name-part></tp:taxon-name></italic>) <italic><tp:taxon-name><tp:taxon-name-part taxon-name-part-type="genus" reg="Bryobia"/><tp:taxon-name-part taxon-name-part-type="species" reg="alberensis">alberensis</tp:taxon-name-part></tp:taxon-name></italic> Auger &amp; Migeon, 2023 (in <xref ref-type="bibr" rid="B6">Auger et al. 2023</xref>)</bold>
                    </td></tr><tr><td rowspan="1" colspan="1">17</td><td rowspan="1" colspan="1">Genu II with 7 or 8 setae</td><td rowspan="1" colspan="1">
                      <bold>38</bold>
                    </td></tr><tr><td rowspan="1" colspan="1">–</td><td rowspan="1" colspan="1">Genu II with &lt; 7 setae</td><td rowspan="1" colspan="1">
                      <bold>18</bold>
                    </td></tr><tr><td rowspan="1" colspan="1">18</td><td rowspan="1" colspan="1">Femur I with ≥ 14 setae</td><td rowspan="1" colspan="1">
                      <bold>21</bold>
                    </td></tr><tr><td rowspan="1" colspan="1">–</td><td rowspan="1" colspan="1">Femur I with ≤ 13 setae</td><td rowspan="1" colspan="1">
                      <bold>19</bold>
                    </td></tr><tr><td rowspan="1" colspan="1">19</td><td rowspan="1" colspan="1">Empodium I with a pair of tenant hairs</td><td rowspan="1" colspan="1">
                      <bold>20</bold>
                    </td></tr><tr><td rowspan="1" colspan="1">–</td><td rowspan="1" colspan="1">Empodium I with &gt; 1 pair of tenant hairs; dorsocentral setae <italic>c<sub>1</sub></italic> and <italic>d<sub>1</sub></italic> crossing basis of next setae</td><td rowspan="1" colspan="1">
                      <bold><italic><tp:taxon-name><tp:taxon-name-part taxon-name-part-type="genus" reg="Bryobia">B.</tp:taxon-name-part></tp:taxon-name></italic> (<italic><tp:taxon-name><tp:taxon-name-part taxon-name-part-type="genus" reg="Bryobia">B.</tp:taxon-name-part></tp:taxon-name></italic>) <italic><tp:taxon-name><tp:taxon-name-part taxon-name-part-type="genus" reg="Bryobia"/><tp:taxon-name-part taxon-name-part-type="species" reg="hengduanensis">hengduanensis</tp:taxon-name-part></tp:taxon-name></italic> Wang &amp; Cui, 1991</bold>
                    </td></tr><tr><td rowspan="1" colspan="1">20</td><td rowspan="1" colspan="1">Tibiae I and II with 11 or 12 and 9 setae, respectively</td><td rowspan="1" colspan="1">
                      <bold><italic><tp:taxon-name><tp:taxon-name-part taxon-name-part-type="genus" reg="Bryobia">B.</tp:taxon-name-part></tp:taxon-name></italic> (<italic><tp:taxon-name><tp:taxon-name-part taxon-name-part-type="genus" reg="Bryobia">B.</tp:taxon-name-part></tp:taxon-name></italic>) <italic><tp:taxon-name><tp:taxon-name-part taxon-name-part-type="genus" reg="Bryobia"/><tp:taxon-name-part taxon-name-part-type="species" reg="strunkovae">strunkovae</tp:taxon-name-part></tp:taxon-name></italic> Mitrofanov, 1968</bold>
                    </td></tr><tr><td rowspan="1" colspan="1">–</td><td rowspan="1" colspan="1">Tibiae I and II with 16 and 8 setae, respectively</td><td rowspan="1" colspan="1">
                      <bold><italic><tp:taxon-name><tp:taxon-name-part taxon-name-part-type="genus" reg="Bryobia">B.</tp:taxon-name-part></tp:taxon-name></italic> (<italic><tp:taxon-name><tp:taxon-name-part taxon-name-part-type="genus" reg="Bryobia">B.</tp:taxon-name-part></tp:taxon-name></italic>) <italic><tp:taxon-name><tp:taxon-name-part taxon-name-part-type="genus" reg="Bryobia"/><tp:taxon-name-part taxon-name-part-type="species" reg="ziziphorae">ziziphorae</tp:taxon-name-part></tp:taxon-name></italic> Strunkova &amp; Mitrofanov, 1983</bold>
                    </td></tr><tr><td rowspan="1" colspan="1">21</td><td rowspan="1" colspan="1">Tibia I with ≥ 21 setae</td><td rowspan="1" colspan="1">
                      <bold><italic><tp:taxon-name><tp:taxon-name-part taxon-name-part-type="genus" reg="Bryobia">B.</tp:taxon-name-part></tp:taxon-name></italic> (<italic><tp:taxon-name><tp:taxon-name-part taxon-name-part-type="genus" reg="Bryobia">B.</tp:taxon-name-part></tp:taxon-name></italic>) <italic><tp:taxon-name><tp:taxon-name-part taxon-name-part-type="genus" reg="Bryobia"/><tp:taxon-name-part taxon-name-part-type="species" reg="macrotibialis">macrotibialis</tp:taxon-name-part></tp:taxon-name></italic> Mathys, 1962</bold>
                    </td></tr><tr><td rowspan="1" colspan="1">–</td><td rowspan="1" colspan="1">Tibia I with ≤ 20 setae</td><td rowspan="1" colspan="1">
                      <bold>22</bold>
                    </td></tr><tr><td rowspan="1" colspan="1">22</td><td rowspan="1" colspan="1">Dorsal setae <italic>c<sub>2</sub></italic> and <italic>c<sub>3</sub></italic> are in the same horizontal line</td><td rowspan="1" colspan="1">
                      <bold>27</bold>
                    </td></tr><tr><td rowspan="1" colspan="1">–</td><td rowspan="1" colspan="1">Dorsal setae <italic>c<sub>2</sub></italic> and <italic>c<sub>3</sub></italic> distinctly not in the same horizontal line</td><td rowspan="1" colspan="1">
                      <bold>23</bold>
                    </td></tr><tr><td rowspan="1" colspan="1">23</td><td rowspan="1" colspan="1">Tarsi III and IV each with 13 setae</td><td rowspan="1" colspan="1">
                      <bold><italic><tp:taxon-name><tp:taxon-name-part taxon-name-part-type="genus" reg="Bryobia">B.</tp:taxon-name-part></tp:taxon-name></italic> (<italic><tp:taxon-name><tp:taxon-name-part taxon-name-part-type="genus" reg="Bryobia">B.</tp:taxon-name-part></tp:taxon-name></italic>) <italic><tp:taxon-name><tp:taxon-name-part taxon-name-part-type="genus" reg="Bryobia"/><tp:taxon-name-part taxon-name-part-type="species" reg="gigas">gigas</tp:taxon-name-part></tp:taxon-name></italic> Auger, Arabuli &amp; Migeon, 2014</bold>
                    </td></tr><tr><td rowspan="1" colspan="1">–</td><td rowspan="1" colspan="1">Tarsi III and IV each with &gt; 13 setae</td><td rowspan="1" colspan="1">
                      <bold>24</bold>
                    </td></tr><tr><td rowspan="1" colspan="1">24</td><td rowspan="1" colspan="1">Genua III and IV with 3 and 4 setae, respectively</td><td rowspan="1" colspan="1">
                      <bold><italic><tp:taxon-name><tp:taxon-name-part taxon-name-part-type="genus" reg="Bryobia">B.</tp:taxon-name-part></tp:taxon-name></italic> (<italic><tp:taxon-name><tp:taxon-name-part taxon-name-part-type="genus" reg="Bryobia">B.</tp:taxon-name-part></tp:taxon-name></italic>) <italic><tp:taxon-name><tp:taxon-name-part taxon-name-part-type="genus" reg="Bryobia"/><tp:taxon-name-part taxon-name-part-type="species" reg="qilianensis">qilianensis</tp:taxon-name-part></tp:taxon-name></italic> Ma &amp; Yuan, 1981</bold>
                    </td></tr><tr><td rowspan="1" colspan="1">–</td><td rowspan="1" colspan="1">Genua III and IV each with 6 setae</td><td rowspan="1" colspan="1">
                      <bold>25</bold>
                    </td></tr><tr><td rowspan="1" colspan="1">25</td><td rowspan="1" colspan="1">Femora III and IV each with 4 or 5 setae</td><td rowspan="1" colspan="1">
                      <bold>26</bold>
                    </td></tr><tr><td rowspan="1" colspan="1">–</td><td rowspan="1" colspan="1">Femora III and IV with 7 and 5 setae, respectively</td><td rowspan="1" colspan="1">
                      <bold><italic><tp:taxon-name><tp:taxon-name-part taxon-name-part-type="genus" reg="Bryobia">B.</tp:taxon-name-part></tp:taxon-name></italic> (<italic><tp:taxon-name><tp:taxon-name-part taxon-name-part-type="genus" reg="Bryobia">B.</tp:taxon-name-part></tp:taxon-name></italic>) <italic><tp:taxon-name><tp:taxon-name-part taxon-name-part-type="genus" reg="Bryobia"/><tp:taxon-name-part taxon-name-part-type="species" reg="latisetae">latisetae</tp:taxon-name-part></tp:taxon-name></italic> Wang, 1985</bold>
                    </td></tr><tr><td rowspan="1" colspan="1">26</td><td rowspan="1" colspan="1">Femora III and IV each with 4 setae</td><td rowspan="1" colspan="1">
                      <bold><italic><tp:taxon-name><tp:taxon-name-part taxon-name-part-type="genus" reg="Bryobia">B.</tp:taxon-name-part></tp:taxon-name></italic> (<italic><tp:taxon-name><tp:taxon-name-part taxon-name-part-type="genus" reg="Bryobia">B.</tp:taxon-name-part></tp:taxon-name></italic>) <italic><tp:taxon-name><tp:taxon-name-part taxon-name-part-type="genus" reg="Bryobia"/><tp:taxon-name-part taxon-name-part-type="species" reg="exserta">exserta</tp:taxon-name-part></tp:taxon-name></italic> Wang, 1985</bold>
                    </td></tr><tr><td rowspan="1" colspan="1">–</td><td rowspan="1" colspan="1">Femora III and IV each with 5 setae</td><td rowspan="1" colspan="1">
                      <bold><italic><tp:taxon-name><tp:taxon-name-part taxon-name-part-type="genus" reg="Bryobia">B.</tp:taxon-name-part></tp:taxon-name></italic> (<italic><tp:taxon-name><tp:taxon-name-part taxon-name-part-type="genus" reg="Bryobia">B.</tp:taxon-name-part></tp:taxon-name></italic>) <italic><tp:taxon-name><tp:taxon-name-part taxon-name-part-type="genus" reg="Bryobia"/><tp:taxon-name-part taxon-name-part-type="species" reg="graminum">graminum</tp:taxon-name-part></tp:taxon-name></italic> (Schrank, 1781)</bold>
                    </td></tr><tr><td rowspan="1" colspan="1"/><td rowspan="1" colspan="1">
                      <bold><italic><tp:taxon-name><tp:taxon-name-part taxon-name-part-type="genus" reg="Bryobia">B.</tp:taxon-name-part></tp:taxon-name></italic> (<italic><tp:taxon-name><tp:taxon-name-part taxon-name-part-type="genus" reg="Bryobia">B.</tp:taxon-name-part></tp:taxon-name></italic>) <italic><tp:taxon-name><tp:taxon-name-part taxon-name-part-type="genus" reg="Bryobia"/><tp:taxon-name-part taxon-name-part-type="species" reg="monticola">monticola</tp:taxon-name-part></tp:taxon-name></italic> Wang, 1985</bold>
                    </td></tr><tr><td rowspan="1" colspan="1">27</td><td rowspan="1" colspan="1">Genua I and II with 4 and 3 setae, respectively</td><td rowspan="1" colspan="1">
                      <bold>28</bold>
                    </td></tr><tr><td rowspan="1" colspan="1">–</td><td rowspan="1" colspan="1">Genu I with 7 or 8 setae, genu II with 5 or 6 setae</td><td rowspan="1" colspan="1">
                      <bold>29</bold>
                    </td></tr><tr><td rowspan="1" colspan="1">28</td><td rowspan="1" colspan="1">Stylophore anteriorly rounded, true claws of leg II-IV with 2 rows of tenent hairs ………………</td><td rowspan="1" colspan="1">
                      <bold><italic><tp:taxon-name><tp:taxon-name-part taxon-name-part-type="genus" reg="Bryobia">B.</tp:taxon-name-part></tp:taxon-name></italic> (<italic><tp:taxon-name><tp:taxon-name-part taxon-name-part-type="genus" reg="Bryobia">B.</tp:taxon-name-part></tp:taxon-name></italic>) <italic><tp:taxon-name><tp:taxon-name-part taxon-name-part-type="genus" reg="Bryobia"/><tp:taxon-name-part taxon-name-part-type="species" reg="magallanica">magallanica</tp:taxon-name-part></tp:taxon-name></italic> Gonzalez, 1977</bold>
                    </td></tr><tr><td rowspan="1" colspan="1">–</td><td rowspan="1" colspan="1">Stylophore anteriorly slightly notched, true claws of leg II-IV with 4–8 tenent hairs</td><td rowspan="1" colspan="1">
                      <bold><italic><tp:taxon-name><tp:taxon-name-part taxon-name-part-type="genus" reg="Bryobia">B.</tp:taxon-name-part></tp:taxon-name></italic> (<italic><tp:taxon-name><tp:taxon-name-part taxon-name-part-type="genus" reg="Bryobia">B.</tp:taxon-name-part></tp:taxon-name></italic>) <italic><tp:taxon-name><tp:taxon-name-part taxon-name-part-type="genus" reg="Bryobia"/><tp:taxon-name-part taxon-name-part-type="species" reg="glacialis">glacialis</tp:taxon-name-part></tp:taxon-name></italic> Berlese, 1913</bold>
                    </td></tr><tr><td rowspan="1" colspan="1">29</td><td rowspan="1" colspan="1">Tibia I with 12–16 setae</td><td rowspan="1" colspan="1">
                      <bold>32</bold>
                    </td></tr><tr><td rowspan="1" colspan="1">–</td><td rowspan="1" colspan="1">Tibia I with 17–20 setae</td><td rowspan="1" colspan="1">
                      <bold>30</bold>
                    </td></tr><tr><td rowspan="1" colspan="1">30</td><td rowspan="1" colspan="1">Tarsus I with 20 setae</td><td rowspan="1" colspan="1">
                      <bold>31</bold>
                    </td></tr><tr><td rowspan="1" colspan="1">–</td><td rowspan="1" colspan="1">Tarsi I and II with 31 and 19 setae respectively</td><td rowspan="1" colspan="1">
                      <bold><italic><tp:taxon-name><tp:taxon-name-part taxon-name-part-type="genus" reg="Bryobia">B.</tp:taxon-name-part></tp:taxon-name></italic> (<italic><tp:taxon-name><tp:taxon-name-part taxon-name-part-type="genus" reg="Bryobia">B.</tp:taxon-name-part></tp:taxon-name></italic>) <italic><tp:taxon-name><tp:taxon-name-part taxon-name-part-type="genus" reg="Bryobia"/><tp:taxon-name-part taxon-name-part-type="species" reg="qinghaiensis">qinghaiensis</tp:taxon-name-part></tp:taxon-name></italic> Ma &amp; Yuan, 1981</bold>
                    </td></tr><tr><td rowspan="1" colspan="1">31</td><td rowspan="1" colspan="1">Femur I with 23 setae; tarsus II with 15 setae</td><td rowspan="1" colspan="1">
                      <bold><italic><tp:taxon-name><tp:taxon-name-part taxon-name-part-type="genus" reg="Bryobia">B.</tp:taxon-name-part></tp:taxon-name></italic> (<italic><tp:taxon-name><tp:taxon-name-part taxon-name-part-type="genus" reg="Bryobia">B.</tp:taxon-name-part></tp:taxon-name></italic>) <italic><tp:taxon-name><tp:taxon-name-part taxon-name-part-type="genus" reg="Bryobia"/><tp:taxon-name-part taxon-name-part-type="species" reg="cyclamenae">cyclamenae</tp:taxon-name-part></tp:taxon-name></italic> Hatzinikolis &amp; Panou, 1996</bold>
                    </td></tr><tr><td rowspan="1" colspan="1">–</td><td rowspan="1" colspan="1">Femur I with 19 setae; tarsus II with 18 setae</td><td rowspan="1" colspan="1">
                      <bold><italic><tp:taxon-name><tp:taxon-name-part taxon-name-part-type="genus" reg="Bryobia">B.</tp:taxon-name-part></tp:taxon-name></italic> (<italic><tp:taxon-name><tp:taxon-name-part taxon-name-part-type="genus" reg="Bryobia">B.</tp:taxon-name-part></tp:taxon-name></italic>) <italic><tp:taxon-name><tp:taxon-name-part taxon-name-part-type="genus" reg="Bryobia"/><tp:taxon-name-part taxon-name-part-type="species" reg="platani">platani</tp:taxon-name-part></tp:taxon-name></italic> Hatzinikolis &amp; Panou, 1997</bold>
                    </td></tr><tr><td rowspan="1" colspan="1">32</td><td rowspan="1" colspan="1">Empodium I with 2 rows of tenant hairs</td><td rowspan="1" colspan="1">
                      <bold><italic><tp:taxon-name><tp:taxon-name-part taxon-name-part-type="genus" reg="Bryobia">B.</tp:taxon-name-part></tp:taxon-name></italic> (<italic><tp:taxon-name><tp:taxon-name-part taxon-name-part-type="genus" reg="Bryobia">B.</tp:taxon-name-part></tp:taxon-name></italic>) <italic><tp:taxon-name><tp:taxon-name-part taxon-name-part-type="genus" reg="Bryobia"/><tp:taxon-name-part taxon-name-part-type="species" reg="borealis">borealis</tp:taxon-name-part></tp:taxon-name></italic> Oudemans, 1930</bold>
                    </td></tr><tr><td rowspan="1" colspan="1">–</td><td rowspan="1" colspan="1">Empodium I with a pair of tenant hairs</td><td rowspan="1" colspan="1">
                      <bold>33</bold>
                    </td></tr><tr><td rowspan="1" colspan="1">33</td><td rowspan="1" colspan="1">Dorsal body setae palmate (Fig. <xref ref-type="fig" rid="F6">6a</xref>); femur IV with 4 setae; tarsus IV with 14 setae</td><td rowspan="1" colspan="1">
                      <bold><italic><tp:taxon-name><tp:taxon-name-part taxon-name-part-type="genus" reg="Bryobia">B.</tp:taxon-name-part></tp:taxon-name></italic> (<italic><tp:taxon-name><tp:taxon-name-part taxon-name-part-type="genus" reg="Bryobia">B.</tp:taxon-name-part></tp:taxon-name></italic>) <italic><tp:taxon-name><tp:taxon-name-part taxon-name-part-type="genus" reg="Bryobia"/><tp:taxon-name-part taxon-name-part-type="species" reg="fuegina">fuegina</tp:taxon-name-part></tp:taxon-name></italic> Gonzalez, 1977</bold>
                    </td></tr><tr><td rowspan="1" colspan="1">–</td><td rowspan="1" colspan="1">Dorsal body setae not as above</td><td rowspan="1" colspan="1">
                      <bold>34</bold>
                    </td></tr><tr><td rowspan="1" colspan="1">34</td><td rowspan="1" colspan="1">Propodosoma without lateral projection; tarsal claws II-IV each with &gt; 1 pair of tenant hairs</td><td rowspan="1" colspan="1">
                      <bold>35</bold>
                    </td></tr><tr><td rowspan="1" colspan="1">–</td><td rowspan="1" colspan="1">Propodosoma with lateral projection</td><td rowspan="1" colspan="1">
                      <bold>36</bold>
                    </td></tr><tr><td rowspan="1" colspan="1">35</td><td rowspan="1" colspan="1">Tarsus I with a pair of tenent hairs</td><td rowspan="1" colspan="1">
                      <bold><italic><tp:taxon-name><tp:taxon-name-part taxon-name-part-type="genus" reg="Bryobia">B.</tp:taxon-name-part></tp:taxon-name></italic> (<italic><tp:taxon-name><tp:taxon-name-part taxon-name-part-type="genus" reg="Bryobia">B.</tp:taxon-name-part></tp:taxon-name></italic>) <italic><tp:taxon-name><tp:taxon-name-part taxon-name-part-type="genus" reg="Bryobia"/><tp:taxon-name-part taxon-name-part-type="species" reg="cagani">cagani</tp:taxon-name-part></tp:taxon-name></italic> Çobanoğlu, Ueckermann &amp; Cilbircioğlu, 2021</bold>
                    </td></tr><tr><td rowspan="1" colspan="1">–</td><td rowspan="1" colspan="1">Tarsus I with &gt; 1 pair of tenent hairs</td><td rowspan="1" colspan="1">
                      <bold><italic><tp:taxon-name><tp:taxon-name-part taxon-name-part-type="genus" reg="Bryobia">B.</tp:taxon-name-part></tp:taxon-name></italic> (<italic><tp:taxon-name><tp:taxon-name-part taxon-name-part-type="genus" reg="Bryobia">B.</tp:taxon-name-part></tp:taxon-name></italic>) <italic><tp:taxon-name><tp:taxon-name-part taxon-name-part-type="genus" reg="Bryobia"/><tp:taxon-name-part taxon-name-part-type="species" reg="urticae">urticae</tp:taxon-name-part></tp:taxon-name></italic> Sayed, 1946</bold>
                    </td></tr><tr><td rowspan="2" colspan="1">36</td><td rowspan="2" colspan="1">Stylophore rounded</td><td rowspan="1" colspan="1">
                      <bold><italic><tp:taxon-name><tp:taxon-name-part taxon-name-part-type="genus" reg="Bryobia">B.</tp:taxon-name-part></tp:taxon-name></italic> (<italic><tp:taxon-name><tp:taxon-name-part taxon-name-part-type="genus" reg="Bryobia">B.</tp:taxon-name-part></tp:taxon-name></italic>) <italic><tp:taxon-name><tp:taxon-name-part taxon-name-part-type="genus" reg="Bryobia"/><tp:taxon-name-part taxon-name-part-type="species" reg="praetiosa">praetiosa</tp:taxon-name-part></tp:taxon-name></italic> Koch, 1836</bold>
                    </td></tr><tr><td rowspan="1" colspan="1">
                      <bold><italic><tp:taxon-name><tp:taxon-name-part taxon-name-part-type="genus" reg="Bryobia">B.</tp:taxon-name-part></tp:taxon-name></italic> (<italic><tp:taxon-name><tp:taxon-name-part taxon-name-part-type="genus" reg="Bryobia">B.</tp:taxon-name-part></tp:taxon-name></italic>) <italic><tp:taxon-name><tp:taxon-name-part taxon-name-part-type="genus" reg="Bryobia"/><tp:taxon-name-part taxon-name-part-type="species" reg="kissophila">kissophila</tp:taxon-name-part></tp:taxon-name></italic> Eyndhoven, 1955</bold>
                    </td></tr><tr><td rowspan="1" colspan="1">–</td><td rowspan="1" colspan="1">Stylophore notched</td><td rowspan="1" colspan="1">
                      <bold>37</bold>
                    </td></tr><tr><td rowspan="1" colspan="1">37</td><td rowspan="1" colspan="1">Tibia I with 14–16 setae; femur II with ≥ 10 setae</td><td rowspan="1" colspan="1">
                      <bold><italic><tp:taxon-name><tp:taxon-name-part taxon-name-part-type="genus" reg="Bryobia">B.</tp:taxon-name-part></tp:taxon-name></italic> (<italic><tp:taxon-name><tp:taxon-name-part taxon-name-part-type="genus" reg="Bryobia">B.</tp:taxon-name-part></tp:taxon-name></italic>) <italic><tp:taxon-name><tp:taxon-name-part taxon-name-part-type="genus" reg="Bryobia"/><tp:taxon-name-part taxon-name-part-type="species" reg="watersi">watersi</tp:taxon-name-part></tp:taxon-name></italic> Manson, 1967</bold>
                    </td></tr><tr><td rowspan="1" colspan="1">–</td><td rowspan="1" colspan="1">Tibia I with 13 setae; femur II with 8 setae</td><td rowspan="1" colspan="1">
                      <bold><italic><tp:taxon-name><tp:taxon-name-part taxon-name-part-type="genus" reg="Bryobia">B.</tp:taxon-name-part></tp:taxon-name></italic> (<italic><tp:taxon-name><tp:taxon-name-part taxon-name-part-type="genus" reg="Bryobia">B.</tp:taxon-name-part></tp:taxon-name></italic>) <italic><tp:taxon-name><tp:taxon-name-part taxon-name-part-type="genus" reg="Bryobia"/><tp:taxon-name-part taxon-name-part-type="species" reg="attica">attica</tp:taxon-name-part></tp:taxon-name></italic> Hatzinikolis &amp; Emmanouel, 1990</bold>
                    </td></tr><tr><td rowspan="1" colspan="1">38</td><td rowspan="1" colspan="1">Genu II with 7 setae</td><td rowspan="1" colspan="1">
                      <bold><italic><tp:taxon-name><tp:taxon-name-part taxon-name-part-type="genus" reg="Bryobia">B.</tp:taxon-name-part></tp:taxon-name></italic> (<italic><tp:taxon-name><tp:taxon-name-part taxon-name-part-type="genus" reg="Bryobia">B.</tp:taxon-name-part></tp:taxon-name></italic>) <italic><tp:taxon-name><tp:taxon-name-part taxon-name-part-type="genus" reg="Bryobia"/><tp:taxon-name-part taxon-name-part-type="species" reg="emmanoueli">emmanoueli</tp:taxon-name-part></tp:taxon-name></italic> Hatzinikolis &amp; Panou, 1996</bold>
                    </td></tr><tr><td rowspan="1" colspan="1">–</td><td rowspan="1" colspan="1">Genu II with 8 setae</td><td rowspan="1" colspan="1">
                      <bold><italic><tp:taxon-name><tp:taxon-name-part taxon-name-part-type="genus" reg="Bryobia">B.</tp:taxon-name-part></tp:taxon-name></italic> (<italic><tp:taxon-name><tp:taxon-name-part taxon-name-part-type="genus" reg="Bryobia">B.</tp:taxon-name-part></tp:taxon-name></italic>) <italic><tp:taxon-name><tp:taxon-name-part taxon-name-part-type="genus" reg="Bryobia"/><tp:taxon-name-part taxon-name-part-type="species" reg="nikitensis">nikitensis</tp:taxon-name-part></tp:taxon-name></italic> Livschits &amp; Mitrofanov, 1969</bold>
                    </td></tr></tbody></table></table-wrap></sec><sec sec-type="﻿Notes on the species of the subgenus Bryobia" id="SECID0EFWAI"><title>﻿Notes on the species of the subgenus <tp:taxon-name><tp:taxon-name-part taxon-name-part-type="genus" reg="Bryobia"/><tp:taxon-name-part taxon-name-part-type="subgenus" reg="Bryobia">Bryobia</tp:taxon-name-part></tp:taxon-name></title><p>The subgenus <tp:taxon-name><tp:taxon-name-part taxon-name-part-type="genus" reg="Bryobia"/><tp:taxon-name-part taxon-name-part-type="subgenus" reg="Bryobia">Bryobia</tp:taxon-name-part></tp:taxon-name> includes 53 species (<xref ref-type="bibr" rid="B56">Mirza et al. 2024</xref>), although only 43 species are included in the key above. Among the remaining ten, two species belong to the species group <italic><tp:taxon-name><tp:taxon-name-part taxon-name-part-type="genus" reg="Bryobia"/><tp:taxon-name-part taxon-name-part-type="species" reg="praetiosa">praetiosa</tp:taxon-name-part></tp:taxon-name></italic>, <italic><tp:taxon-name><tp:taxon-name-part taxon-name-part-type="genus" reg="Bryobia">B.</tp:taxon-name-part><tp:taxon-name-part taxon-name-part-type="species" reg="geigeriae">geigeriae</tp:taxon-name-part></tp:taxon-name></italic> Meyer, 1974, and <italic><tp:taxon-name><tp:taxon-name-part taxon-name-part-type="genus" reg="Bryobia">B.</tp:taxon-name-part><tp:taxon-name-part taxon-name-part-type="species" reg="karooensis">karooensis</tp:taxon-name-part></tp:taxon-name></italic> Meyer, 1974, which are excluded from the key due to ambiguity in the leg I true claw morphology as debated by <xref ref-type="bibr" rid="B56">Mirza et al. (2024)</xref>. The two species <tp:taxon-name><tp:taxon-name-part taxon-name-part-type="genus" reg="Bryobia">B.</tp:taxon-name-part> (<tp:taxon-name-part taxon-name-part-type="subgenus" reg="Bryobia">B.</tp:taxon-name-part>) <tp:taxon-name-part taxon-name-part-type="species" reg="calida">calida</tp:taxon-name-part></tp:taxon-name> Karg, 1985 and <tp:taxon-name><tp:taxon-name-part taxon-name-part-type="genus" reg="Bryobia">B.</tp:taxon-name-part> (<tp:taxon-name-part taxon-name-part-type="subgenus" reg="Bryobia">B.</tp:taxon-name-part>) <tp:taxon-name-part taxon-name-part-type="species" reg="lagodechiana">lagodechiana</tp:taxon-name-part></tp:taxon-name> Reck, 1953 could not be assigned to any species group due to insufficient information available on the position of the inner sacral seta <italic>f<sub>1</sub></italic>. The status of the remaining six species excluded from the above key is discussed below.</p><fig id="F6" position="float" orientation="portrait"><object-id xmlns:xlink="http://www.w3.org/1999/xlink" content-type="doi" xlink:type="simple">10.3897/zookeys.1239.149111.figure6</object-id><object-id xmlns:xlink="http://www.w3.org/1999/xlink" content-type="arpha" xlink:type="simple">D796C5A4-8B4A-5327-A612-CD47D5A5B0E0</object-id><label>Figure 6.</label><caption><p>Shape of dorsal setae in adult female <bold>a</bold> palmate in <tp:taxon-name><tp:taxon-name-part taxon-name-part-type="genus" reg="Bryobia">Bryobia</tp:taxon-name-part> (<tp:taxon-name-part taxon-name-part-type="subgenus" reg="Lyobia">Lyobia</tp:taxon-name-part>) <tp:taxon-name-part taxon-name-part-type="species" reg="alveolata">alveolata</tp:taxon-name-part></tp:taxon-name> Auger &amp; Flechtmann, 2009 (redrawn from <xref ref-type="bibr" rid="B3">Auger et al. 2009</xref>) <bold>b</bold> fan-shaped in <tp:taxon-name><tp:taxon-name-part taxon-name-part-type="genus" reg="Bryobia">Bryobia</tp:taxon-name-part> (<tp:taxon-name-part taxon-name-part-type="subgenus" reg="Lyobia">Lyobia</tp:taxon-name-part>) <tp:taxon-name-part taxon-name-part-type="species" reg="kakuliana">kakuliana</tp:taxon-name-part></tp:taxon-name> Reck, 1956 (redrawn from Livschitz and Mitrofanov 1971) <bold>c</bold> spatulate in <tp:taxon-name><tp:taxon-name-part taxon-name-part-type="genus" reg="Bryobia">Bryobia</tp:taxon-name-part> (<tp:taxon-name-part taxon-name-part-type="subgenus" reg="Allobia">Allobia</tp:taxon-name-part>) <tp:taxon-name-part taxon-name-part-type="species" reg="birivularis">birivularis</tp:taxon-name-part></tp:taxon-name> Meyer, 1989 (redrawn from <xref ref-type="bibr" rid="B54">Meyer and Ueckermann 1989</xref>) <bold>d</bold> lanceolate in <tp:taxon-name><tp:taxon-name-part taxon-name-part-type="genus" reg="Bryobia">Bryobia</tp:taxon-name-part> (<tp:taxon-name-part taxon-name-part-type="subgenus" reg="Lyobia">Lyobia</tp:taxon-name-part>) <tp:taxon-name-part taxon-name-part-type="species" reg="gushariensis">gushariensis</tp:taxon-name-part></tp:taxon-name> Livschits &amp; Mitrofanov, 1971 (redrawn from <xref ref-type="bibr" rid="B44">Livschits and Mitrofanov 1971</xref>) <bold>e</bold> setiform serrate in <tp:taxon-name><tp:taxon-name-part taxon-name-part-type="genus" reg="Bryobia">Bryobia</tp:taxon-name-part> (<tp:taxon-name-part taxon-name-part-type="subgenus" reg="Lyobia">Lyobia</tp:taxon-name-part>) <tp:taxon-name-part taxon-name-part-type="species" reg="cinereae">cinereae</tp:taxon-name-part></tp:taxon-name> Auger &amp; Migeon, 2014 (redrawn from <xref ref-type="bibr" rid="B2">Auger and Migeon 2014</xref>).</p></caption><graphic xmlns:xlink="http://www.w3.org/1999/xlink" xlink:href="zookeys-1239-051_article-149111__-g006.jpg" position="float" orientation="portrait" xlink:type="simple" id="oo_1333924.jpg"><uri content-type="original_file" xlink:type="simple">https://binary.pensoft.net/fig/1333924</uri></graphic></fig></sec><sec sec-type="﻿Species group praetiosa" id="SECID0ES3AI"><title>﻿Species group <italic><tp:taxon-name><tp:taxon-name-part taxon-name-part-type="genus" reg="Bryobia"/><tp:taxon-name-part taxon-name-part-type="species" reg="praetiosa">praetiosa</tp:taxon-name-part></tp:taxon-name></italic></title><p>The species <tp:taxon-name><tp:taxon-name-part taxon-name-part-type="genus" reg="Bryobia">B.</tp:taxon-name-part> (<tp:taxon-name-part taxon-name-part-type="subgenus" reg="Bryobia">B.</tp:taxon-name-part>) <tp:taxon-name-part taxon-name-part-type="species" reg="montana">montana</tp:taxon-name-part></tp:taxon-name> Mitrofanov, 1973 was originally described from Tadjikistan on the host plant <italic><tp:taxon-name><tp:taxon-name-part taxon-name-part-type="genus" reg="Astragalus">Astragalus</tp:taxon-name-part></tp:taxon-name></italic> sp., while the species <tp:taxon-name><tp:taxon-name-part taxon-name-part-type="genus" reg="Bryobia">B.</tp:taxon-name-part> (<tp:taxon-name-part taxon-name-part-type="subgenus" reg="Bryobia">B.</tp:taxon-name-part>) <tp:taxon-name-part taxon-name-part-type="species" reg="nitrariae">nitrariae</tp:taxon-name-part></tp:taxon-name> He &amp; Tan, 1993 was reported from China on the host plant <italic><tp:taxon-name><tp:taxon-name-part taxon-name-part-type="genus" reg="Nitraria">Nitraria</tp:taxon-name-part><tp:taxon-name-part taxon-name-part-type="species" reg="sibirica">sibirica</tp:taxon-name-part></tp:taxon-name></italic>. These two species are similar in all morphological characters, including leg chaetotaxy. The only difference is in the number of setae on tarsus I for both species, 20 vs 18, respectively. The descriptions of both species provided leg setal counts as the total number, including sensory and tactile setae. It is important to note that <xref ref-type="bibr" rid="B34">He and Tan (1993)</xref> differentiated <tp:taxon-name><tp:taxon-name-part taxon-name-part-type="genus" reg="Bryobia">B.</tp:taxon-name-part> (<tp:taxon-name-part taxon-name-part-type="subgenus" reg="Bryobia">B.</tp:taxon-name-part>) <tp:taxon-name-part taxon-name-part-type="species" reg="nitrariae">nitrariae</tp:taxon-name-part></tp:taxon-name> from <tp:taxon-name><tp:taxon-name-part taxon-name-part-type="genus" reg="Bryobia">B.</tp:taxon-name-part> (<tp:taxon-name-part taxon-name-part-type="subgenus" reg="Bryobia">B.</tp:taxon-name-part>) <tp:taxon-name-part taxon-name-part-type="species" reg="tadjikistanica">tadjikistanica</tp:taxon-name-part></tp:taxon-name> Livschits &amp; Mitrofanov, 1968, which is also morphologically close to <tp:taxon-name><tp:taxon-name-part taxon-name-part-type="genus" reg="Bryobia">B.</tp:taxon-name-part> (<tp:taxon-name-part taxon-name-part-type="subgenus" reg="Bryobia">B.</tp:taxon-name-part>) <tp:taxon-name-part taxon-name-part-type="species" reg="montana">montana</tp:taxon-name-part></tp:taxon-name>. The two species, <tp:taxon-name><tp:taxon-name-part taxon-name-part-type="genus" reg="Bryobia">B.</tp:taxon-name-part> (<tp:taxon-name-part taxon-name-part-type="subgenus" reg="Bryobia">B.</tp:taxon-name-part>) <tp:taxon-name-part taxon-name-part-type="species" reg="tadjikistanica">tadjikistanica</tp:taxon-name-part></tp:taxon-name> and <tp:taxon-name><tp:taxon-name-part taxon-name-part-type="genus" reg="Bryobia">B.</tp:taxon-name-part> (<tp:taxon-name-part taxon-name-part-type="subgenus" reg="Bryobia">B.</tp:taxon-name-part>) <tp:taxon-name-part taxon-name-part-type="species" reg="montana">montana</tp:taxon-name-part></tp:taxon-name>, share the same type locality, Tadjikistan. There are also minor differences between <tp:taxon-name><tp:taxon-name-part taxon-name-part-type="genus" reg="Bryobia">B.</tp:taxon-name-part> (<tp:taxon-name-part taxon-name-part-type="subgenus" reg="Bryobia">B.</tp:taxon-name-part>) <tp:taxon-name-part taxon-name-part-type="species" reg="nitrariae">nitrariae</tp:taxon-name-part></tp:taxon-name> and <tp:taxon-name><tp:taxon-name-part taxon-name-part-type="genus" reg="Bryobia">B.</tp:taxon-name-part> (<tp:taxon-name-part taxon-name-part-type="subgenus" reg="Bryobia">B.</tp:taxon-name-part>) <tp:taxon-name-part taxon-name-part-type="species" reg="tadjikistanica">tadjikistanica</tp:taxon-name-part></tp:taxon-name> in the shape of their spermathecae and true claws. The two species <tp:taxon-name><tp:taxon-name-part taxon-name-part-type="genus" reg="Bryobia">B.</tp:taxon-name-part> (<tp:taxon-name-part taxon-name-part-type="subgenus" reg="Bryobia">B.</tp:taxon-name-part>) <tp:taxon-name-part taxon-name-part-type="species" reg="montana">montana</tp:taxon-name-part></tp:taxon-name> and <tp:taxon-name><tp:taxon-name-part taxon-name-part-type="genus" reg="Bryobia">B.</tp:taxon-name-part> (<tp:taxon-name-part taxon-name-part-type="subgenus" reg="Bryobia">B.</tp:taxon-name-part>) <tp:taxon-name-part taxon-name-part-type="species" reg="nitrariae">nitrariae</tp:taxon-name-part></tp:taxon-name> key out near each other. Examining the type specimens would help to clarify their statuses.</p><p>The three species, <tp:taxon-name><tp:taxon-name-part taxon-name-part-type="genus" reg="Bryobia">B.</tp:taxon-name-part> (<tp:taxon-name-part taxon-name-part-type="subgenus" reg="Bryobia">B.</tp:taxon-name-part>) <tp:taxon-name-part taxon-name-part-type="species" reg="graminum">graminum</tp:taxon-name-part></tp:taxon-name> (Schrank, 1781), <tp:taxon-name><tp:taxon-name-part taxon-name-part-type="genus" reg="Bryobia">B.</tp:taxon-name-part> (<tp:taxon-name-part taxon-name-part-type="subgenus" reg="Bryobia">B.</tp:taxon-name-part>) <tp:taxon-name-part taxon-name-part-type="species" reg="monticola">monticola</tp:taxon-name-part></tp:taxon-name> Wang, 1985, and <tp:taxon-name><tp:taxon-name-part taxon-name-part-type="genus" reg="Bryobia">B.</tp:taxon-name-part> (<tp:taxon-name-part taxon-name-part-type="subgenus" reg="Bryobia">B.</tp:taxon-name-part>) <tp:taxon-name-part taxon-name-part-type="species" reg="neopraetiosa">neopraetiosa</tp:taxon-name-part></tp:taxon-name> Meyer, 1974 are also morphologically close. They have been reported from Germany (on <tp:taxon-name><tp:taxon-name-part taxon-name-part-type="family">Poaceae</tp:taxon-name-part></tp:taxon-name> sp.), China (on <tp:taxon-name><tp:taxon-name-part taxon-name-part-type="family">Poaceae</tp:taxon-name-part></tp:taxon-name> sp.), and South Africa (on multiple hosts), respectively. The leg chaetotaxy for <tp:taxon-name><tp:taxon-name-part taxon-name-part-type="genus" reg="Bryobia">B.</tp:taxon-name-part> (<tp:taxon-name-part taxon-name-part-type="subgenus" reg="Bryobia">B.</tp:taxon-name-part>) <tp:taxon-name-part taxon-name-part-type="species" reg="neopraetiosa">neopraetiosa</tp:taxon-name-part></tp:taxon-name> is neither described nor illustrated in detail (except for femur I, genua I and II, and tibia I), while that of <tp:taxon-name><tp:taxon-name-part taxon-name-part-type="genus" reg="Bryobia">B.</tp:taxon-name-part> (<tp:taxon-name-part taxon-name-part-type="subgenus" reg="Bryobia">B.</tp:taxon-name-part>) <tp:taxon-name-part taxon-name-part-type="species" reg="graminum">graminum</tp:taxon-name-part></tp:taxon-name> and <tp:taxon-name><tp:taxon-name-part taxon-name-part-type="genus" reg="Bryobia">B.</tp:taxon-name-part> (<tp:taxon-name-part taxon-name-part-type="subgenus" reg="Bryobia">B.</tp:taxon-name-part>) <tp:taxon-name-part taxon-name-part-type="species" reg="monticola">monticola</tp:taxon-name-part></tp:taxon-name> has few variations on leg tarsal segments. Based on the available descriptions, re-descriptions, and illustrations, it could be suggested that <tp:taxon-name><tp:taxon-name-part taxon-name-part-type="genus" reg="Bryobia">B.</tp:taxon-name-part> (<tp:taxon-name-part taxon-name-part-type="subgenus" reg="Bryobia">B.</tp:taxon-name-part>) <tp:taxon-name-part taxon-name-part-type="species" reg="monticola">monticola</tp:taxon-name-part></tp:taxon-name> and <tp:taxon-name><tp:taxon-name-part taxon-name-part-type="genus" reg="Bryobia">B.</tp:taxon-name-part> (<tp:taxon-name-part taxon-name-part-type="subgenus" reg="Bryobia">B.</tp:taxon-name-part>) <tp:taxon-name-part taxon-name-part-type="species" reg="neopraetiosa">neopraetiosa</tp:taxon-name-part></tp:taxon-name> should be synonymized with <tp:taxon-name><tp:taxon-name-part taxon-name-part-type="genus" reg="Bryobia">B.</tp:taxon-name-part> (<tp:taxon-name-part taxon-name-part-type="subgenus" reg="Bryobia">B.</tp:taxon-name-part>) <tp:taxon-name-part taxon-name-part-type="species" reg="graminum">graminum</tp:taxon-name-part></tp:taxon-name>. Similarly, the species <tp:taxon-name><tp:taxon-name-part taxon-name-part-type="genus" reg="Bryobia">B.</tp:taxon-name-part> (<tp:taxon-name-part taxon-name-part-type="subgenus" reg="Bryobia">B.</tp:taxon-name-part>) <tp:taxon-name-part taxon-name-part-type="species" reg="exserta">exserta</tp:taxon-name-part></tp:taxon-name> Wang, 1985 was reported from China on <italic><tp:taxon-name><tp:taxon-name-part taxon-name-part-type="genus" reg="Artemisia">Artemisia</tp:taxon-name-part></tp:taxon-name></italic> sp. and was distinguished from <tp:taxon-name><tp:taxon-name-part taxon-name-part-type="genus" reg="Bryobia">B.</tp:taxon-name-part> (<tp:taxon-name-part taxon-name-part-type="subgenus" reg="Bryobia">B.</tp:taxon-name-part>) <tp:taxon-name-part taxon-name-part-type="species" reg="praetiosa">praetiosa</tp:taxon-name-part></tp:taxon-name> Koch, 1836 based on minor morphological variations, including body length, propodosomal lobe lengths, leg genu I segment comparative lengths. <tp:taxon-name><tp:taxon-name-part taxon-name-part-type="genus" reg="Bryobia">Bryobia</tp:taxon-name-part> (<tp:taxon-name-part taxon-name-part-type="subgenus" reg="Bryobia">B.</tp:taxon-name-part>) <tp:taxon-name-part taxon-name-part-type="species" reg="exserta">exserta</tp:taxon-name-part></tp:taxon-name> also morphologically resembles the three species discussed above. It is impossible to decide the synonymy of <tp:taxon-name><tp:taxon-name-part taxon-name-part-type="genus" reg="Bryobia">B.</tp:taxon-name-part> (<tp:taxon-name-part taxon-name-part-type="subgenus" reg="Bryobia">B.</tp:taxon-name-part>) <tp:taxon-name-part taxon-name-part-type="species" reg="exserta">exserta</tp:taxon-name-part></tp:taxon-name>, whether it should be synonymized with <tp:taxon-name><tp:taxon-name-part taxon-name-part-type="genus" reg="Bryobia">B.</tp:taxon-name-part> (<tp:taxon-name-part taxon-name-part-type="subgenus" reg="Bryobia">B.</tp:taxon-name-part>) <tp:taxon-name-part taxon-name-part-type="species" reg="graminum">graminum</tp:taxon-name-part></tp:taxon-name> or <tp:taxon-name><tp:taxon-name-part taxon-name-part-type="genus" reg="Bryobia">B.</tp:taxon-name-part> (<tp:taxon-name-part taxon-name-part-type="subgenus" reg="Bryobia">B.</tp:taxon-name-part>) <tp:taxon-name-part taxon-name-part-type="species" reg="praetiosa">praetiosa</tp:taxon-name-part></tp:taxon-name>. The species <tp:taxon-name><tp:taxon-name-part taxon-name-part-type="genus" reg="Bryobia">B.</tp:taxon-name-part> (<tp:taxon-name-part taxon-name-part-type="subgenus" reg="Bryobia">B.</tp:taxon-name-part>) <tp:taxon-name-part taxon-name-part-type="species" reg="praetiosa">praetiosa</tp:taxon-name-part></tp:taxon-name> is the type species of the genus <italic><tp:taxon-name><tp:taxon-name-part taxon-name-part-type="genus" reg="Bryobia">Bryobia</tp:taxon-name-part></tp:taxon-name></italic>, while <tp:taxon-name><tp:taxon-name-part taxon-name-part-type="genus" reg="Bryobia">B.</tp:taxon-name-part> (<tp:taxon-name-part taxon-name-part-type="subgenus" reg="Bryobia">B.</tp:taxon-name-part>) <tp:taxon-name-part taxon-name-part-type="species" reg="graminum">graminum</tp:taxon-name-part></tp:taxon-name>, one of the oldest species described, was moved to the genus <italic><tp:taxon-name><tp:taxon-name-part taxon-name-part-type="genus" reg="Bryobia">Bryobia</tp:taxon-name-part></tp:taxon-name></italic> by Oudemans (1929). <xref ref-type="bibr" rid="B61">Mitrofanov et al. (1987)</xref> synonymized <tp:taxon-name><tp:taxon-name-part taxon-name-part-type="genus" reg="Bryobia">B.</tp:taxon-name-part> (<tp:taxon-name-part taxon-name-part-type="subgenus" reg="Bryobia">B.</tp:taxon-name-part>) <tp:taxon-name-part taxon-name-part-type="species" reg="praetiosa">praetiosa</tp:taxon-name-part></tp:taxon-name> with <tp:taxon-name><tp:taxon-name-part taxon-name-part-type="genus" reg="Bryobia">B.</tp:taxon-name-part> (<tp:taxon-name-part taxon-name-part-type="subgenus" reg="Bryobia">B.</tp:taxon-name-part>) <tp:taxon-name-part taxon-name-part-type="species" reg="graminum">graminum</tp:taxon-name-part></tp:taxon-name>, but previously, <xref ref-type="bibr" rid="B65">Pritchard and Baker (1955)</xref> considered synonymizing <tp:taxon-name><tp:taxon-name-part taxon-name-part-type="genus" reg="Bryobia">B.</tp:taxon-name-part> (<tp:taxon-name-part taxon-name-part-type="subgenus" reg="Bryobia">B.</tp:taxon-name-part>) <tp:taxon-name-part taxon-name-part-type="species" reg="praetiosa">praetiosa</tp:taxon-name-part></tp:taxon-name> with <tp:taxon-name><tp:taxon-name-part taxon-name-part-type="genus" reg="Bryobia">B.</tp:taxon-name-part> (<tp:taxon-name-part taxon-name-part-type="subgenus" reg="Bryobia">B.</tp:taxon-name-part>) <tp:taxon-name-part taxon-name-part-type="species" reg="graminum">graminum</tp:taxon-name-part></tp:taxon-name> and suggested further detailed studies. However, these two species still remain valid (<xref ref-type="bibr" rid="B55">Migeon and Dorkeld 2025</xref>).</p><p>Two species, <tp:taxon-name><tp:taxon-name-part taxon-name-part-type="genus" reg="Bryobia">B.</tp:taxon-name-part> (<tp:taxon-name-part taxon-name-part-type="subgenus" reg="Bryobia">B.</tp:taxon-name-part>) <tp:taxon-name-part taxon-name-part-type="species" reg="qinghaiensis">qinghaiensis</tp:taxon-name-part></tp:taxon-name> Ma &amp; Yuan, 1981 and <tp:taxon-name><tp:taxon-name-part taxon-name-part-type="genus" reg="Bryobia">B.</tp:taxon-name-part> (<tp:taxon-name-part taxon-name-part-type="subgenus" reg="Bryobia">B.</tp:taxon-name-part>) <tp:taxon-name-part taxon-name-part-type="species" reg="yunnanensis">yunnanensis</tp:taxon-name-part></tp:taxon-name> Ma &amp; Yuan, 1981, are described from China, from the Palearctic and Oriental regions, respectively. They are morphologically similar to each other, apart from some setal variations on leg tarsal and tibial segments, and were differentiated from <tp:taxon-name><tp:taxon-name-part taxon-name-part-type="genus" reg="Bryobia">B.</tp:taxon-name-part> (<tp:taxon-name-part taxon-name-part-type="subgenus" reg="Bryobia">B.</tp:taxon-name-part>) <tp:taxon-name-part taxon-name-part-type="species" reg="praetiosa">praetiosa</tp:taxon-name-part></tp:taxon-name> and <tp:taxon-name><tp:taxon-name-part taxon-name-part-type="genus" reg="Bryobia">B.</tp:taxon-name-part> (<tp:taxon-name-part taxon-name-part-type="subgenus" reg="Bryobia">B.</tp:taxon-name-part>) <tp:taxon-name-part taxon-name-part-type="species" reg="qinghaiensis">qinghaiensis</tp:taxon-name-part></tp:taxon-name>, respectively, based on a few minor differences. These species resemble <tp:taxon-name><tp:taxon-name-part taxon-name-part-type="genus" reg="Bryobia">B.</tp:taxon-name-part> (<tp:taxon-name-part taxon-name-part-type="subgenus" reg="Bryobia">B.</tp:taxon-name-part>) <tp:taxon-name-part taxon-name-part-type="species" reg="praetiosa">praetiosa</tp:taxon-name-part></tp:taxon-name>, the type of the genus. Note that the concept of a<tp:taxon-name><tp:taxon-name-part taxon-name-part-type="genus" reg="Bryobia"/><tp:taxon-name-part taxon-name-part-type="aberration" reg="praetiosa">praetiosa</tp:taxon-name-part></tp:taxon-name> species complex still exists, and there are a considerable numbers of populations described under the name of <italic><tp:taxon-name><tp:taxon-name-part taxon-name-part-type="genus" reg="Bryobia"/><tp:taxon-name-part taxon-name-part-type="species" reg="praetiosa">praetiosa</tp:taxon-name-part></tp:taxon-name></italic>, or otherwise, from different localities of the world. Each of those descriptions and illustrations provided various degrees of chaetotaxies and body measurements, which further complicate the true identification of <tp:taxon-name><tp:taxon-name-part taxon-name-part-type="genus" reg="Bryobia">B.</tp:taxon-name-part> (<tp:taxon-name-part taxon-name-part-type="subgenus" reg="Bryobia">B.</tp:taxon-name-part>) <tp:taxon-name-part taxon-name-part-type="species" reg="praetiosa">praetiosa</tp:taxon-name-part></tp:taxon-name>. <xref ref-type="bibr" rid="B65">Pritchard and Baker (1955)</xref> provided an excellent debate on the overall situation of the <italic><tp:taxon-name><tp:taxon-name-part taxon-name-part-type="genus" reg="Bryobia"/><tp:taxon-name-part taxon-name-part-type="species" reg="praetiosa">praetiosa</tp:taxon-name-part></tp:taxon-name></italic> complex. It appears that this complex and its synonyms will continue to grow.</p><p>The species <tp:taxon-name><tp:taxon-name-part taxon-name-part-type="genus" reg="Bryobia">B.</tp:taxon-name-part> (<tp:taxon-name-part taxon-name-part-type="subgenus" reg="Bryobia">B.</tp:taxon-name-part>) <tp:taxon-name-part taxon-name-part-type="species" reg="batrae">batrae</tp:taxon-name-part></tp:taxon-name> Baker &amp; Tuttle, 1994 was described from the USA, occurring on the host plant <italic><tp:taxon-name><tp:taxon-name-part taxon-name-part-type="genus" reg="Stellaria">Stellaria</tp:taxon-name-part><tp:taxon-name-part taxon-name-part-type="species" reg="media">media</tp:taxon-name-part></tp:taxon-name></italic>. This species cannot be added to the key as it was very briefly described and illustrated. <xref ref-type="bibr" rid="B12">Baker and Tuttle (1994)</xref> also did not compare it with any related species. The species <tp:taxon-name><tp:taxon-name-part taxon-name-part-type="genus" reg="Bryobia">B.</tp:taxon-name-part> (<tp:taxon-name-part taxon-name-part-type="subgenus" reg="Bryobia">B.</tp:taxon-name-part>) <tp:taxon-name-part taxon-name-part-type="species" reg="japonica">japonica</tp:taxon-name-part></tp:taxon-name> Ehara &amp; Yamada, 1968, also cannot be included as it was also very briefly described. The authors did compare it with <tp:taxon-name><tp:taxon-name-part taxon-name-part-type="genus" reg="Bryobia">B.</tp:taxon-name-part> (<tp:taxon-name-part taxon-name-part-type="subgenus" reg="Bryobia">B.</tp:taxon-name-part>) <tp:taxon-name-part taxon-name-part-type="species" reg="sarothamni">sarothamni</tp:taxon-name-part></tp:taxon-name> and <tp:taxon-name><tp:taxon-name-part taxon-name-part-type="genus" reg="Bryobia">B.</tp:taxon-name-part> (<tp:taxon-name-part taxon-name-part-type="subgenus" reg="Bryobia">B.</tp:taxon-name-part>) <tp:taxon-name-part taxon-name-part-type="species" reg="tadjikistanica">tadjikistanica</tp:taxon-name-part></tp:taxon-name> based on the absence of dorsal lobes. These two species belong to the subgenus <tp:taxon-name><tp:taxon-name-part taxon-name-part-type="genus" reg="Allobia">Allobia</tp:taxon-name-part> (<tp:taxon-name-part taxon-name-part-type="subgenus" reg="Bryobia">Bryobia</tp:taxon-name-part>)</tp:taxon-name> (<xref ref-type="bibr" rid="B56">Mirza et al. 2024</xref>).</p><p><xref ref-type="bibr" rid="B79">Tuttle and Baker (1976)</xref> described <tp:taxon-name><tp:taxon-name-part taxon-name-part-type="genus" reg="Bryobia">B.</tp:taxon-name-part> (<tp:taxon-name-part taxon-name-part-type="subgenus" reg="Bryobia">B.</tp:taxon-name-part>) <tp:taxon-name-part taxon-name-part-type="species" reg="neoribis">neoribis</tp:taxon-name-part></tp:taxon-name> with a duplex on both leg tarsi III and IV. However, their 1994 original description of the species on <italic><tp:taxon-name><tp:taxon-name-part taxon-name-part-type="genus" reg="Acer">Acer</tp:taxon-name-part><tp:taxon-name-part taxon-name-part-type="species" reg="negundo">negundo</tp:taxon-name-part></tp:taxon-name></italic> from Utah, USA stated an absence of duplex on leg tarsus IV. Based on the current designations, the latter species/population belongs to the subgenus <tp:taxon-name><tp:taxon-name-part taxon-name-part-type="genus" reg="Lyobia">Lyobia</tp:taxon-name-part> (<tp:taxon-name-part taxon-name-part-type="subgenus" reg="Bryobia">Bryobia</tp:taxon-name-part>)</tp:taxon-name>. The authors further stated that this species was similar to the European <tp:taxon-name><tp:taxon-name-part taxon-name-part-type="genus" reg="Bryobia">B.</tp:taxon-name-part> (<tp:taxon-name-part taxon-name-part-type="subgenus" reg="Bryobia">B.</tp:taxon-name-part>) <tp:taxon-name-part taxon-name-part-type="species" reg="ribis">ribis</tp:taxon-name-part></tp:taxon-name> Thomas, 1896. The latter is poorly described and has been suggested as a synonym of <tp:taxon-name><tp:taxon-name-part taxon-name-part-type="genus" reg="Bryobia">B.</tp:taxon-name-part> (<tp:taxon-name-part taxon-name-part-type="subgenus" reg="Bryobia">B.</tp:taxon-name-part>) <tp:taxon-name-part taxon-name-part-type="species" reg="praetiosa">praetiosa</tp:taxon-name-part></tp:taxon-name> (<xref ref-type="bibr" rid="B65">Pritchard and Baker 1955</xref>). This population of <tp:taxon-name><tp:taxon-name-part taxon-name-part-type="genus" reg="Bryobia">B.</tp:taxon-name-part> (<tp:taxon-name-part taxon-name-part-type="subgenus" reg="Bryobia">B.</tp:taxon-name-part>) <tp:taxon-name-part taxon-name-part-type="species" reg="neoribis">neoribis</tp:taxon-name-part></tp:taxon-name> should be reidentified based on type material examination to reach a valid species designation.</p><p>The two species, <tp:taxon-name><tp:taxon-name-part taxon-name-part-type="genus" reg="Bryobia">B.</tp:taxon-name-part> (<tp:taxon-name-part taxon-name-part-type="subgenus" reg="Bryobia">B.</tp:taxon-name-part>) <tp:taxon-name-part taxon-name-part-type="species" reg="neoribis">neoribis</tp:taxon-name-part></tp:taxon-name> sensu <xref ref-type="bibr" rid="B79">Tuttle and Baker (1976)</xref> and <tp:taxon-name><tp:taxon-name-part taxon-name-part-type="genus" reg="Bryobia">B.</tp:taxon-name-part> (<tp:taxon-name-part taxon-name-part-type="subgenus" reg="Bryobia">B.</tp:taxon-name-part>) <tp:taxon-name-part taxon-name-part-type="species" reg="ribis">ribis</tp:taxon-name-part></tp:taxon-name> are morphologically close. <xref ref-type="bibr" rid="B48">Mathys (1957)</xref> provided detailed morphological analysis and bioecological aspects of the species <tp:taxon-name><tp:taxon-name-part taxon-name-part-type="genus" reg="Bryobia">B.</tp:taxon-name-part> (<tp:taxon-name-part taxon-name-part-type="subgenus" reg="Bryobia">B.</tp:taxon-name-part>) <tp:taxon-name-part taxon-name-part-type="species" reg="ribis">ribis</tp:taxon-name-part></tp:taxon-name> and other <italic><tp:taxon-name><tp:taxon-name-part taxon-name-part-type="genus" reg="Bryobia">Bryobia</tp:taxon-name-part></tp:taxon-name></italic> species found in the French part of Switzerland. The species <tp:taxon-name><tp:taxon-name-part taxon-name-part-type="genus" reg="Bryobia">B.</tp:taxon-name-part> (<tp:taxon-name-part taxon-name-part-type="subgenus" reg="Bryobia">B.</tp:taxon-name-part>) <tp:taxon-name-part taxon-name-part-type="species" reg="neoribis">neoribis</tp:taxon-name-part></tp:taxon-name> was differentiated from <tp:taxon-name><tp:taxon-name-part taxon-name-part-type="genus" reg="Bryobia">B.</tp:taxon-name-part> (<tp:taxon-name-part taxon-name-part-type="subgenus" reg="Bryobia">B.</tp:taxon-name-part>) <tp:taxon-name-part taxon-name-part-type="species" reg="ribis">ribis</tp:taxon-name-part></tp:taxon-name> based on the number of setae on the femur I (24 vs 16) and variations in body and setal lengths. <xref ref-type="bibr" rid="B79">Tuttle and Baker (1976)</xref> did not provide a comprehensive description of the species, preventing detailed comparison and validation with other <italic><tp:taxon-name><tp:taxon-name-part taxon-name-part-type="genus" reg="Bryobia">Bryobia</tp:taxon-name-part></tp:taxon-name></italic> species. Similarly, there is no detailed description and illustration of <tp:taxon-name><tp:taxon-name-part taxon-name-part-type="genus" reg="Bryobia">B.</tp:taxon-name-part> (<tp:taxon-name-part taxon-name-part-type="subgenus" reg="Bryobia">B.</tp:taxon-name-part>) <tp:taxon-name-part taxon-name-part-type="species" reg="ribis">ribis</tp:taxon-name-part></tp:taxon-name>. <xref ref-type="bibr" rid="B48">Mathys (1957)</xref> stated that complementary morphological differences could be found in the larval stage of <tp:taxon-name><tp:taxon-name-part taxon-name-part-type="genus" reg="Bryobia">B.</tp:taxon-name-part> (<tp:taxon-name-part taxon-name-part-type="subgenus" reg="Bryobia">B.</tp:taxon-name-part>) <tp:taxon-name-part taxon-name-part-type="species" reg="ribis">ribis</tp:taxon-name-part></tp:taxon-name>. This raises doubts over the validity of <tp:taxon-name><tp:taxon-name-part taxon-name-part-type="genus" reg="Bryobia">B.</tp:taxon-name-part> (<tp:taxon-name-part taxon-name-part-type="subgenus" reg="Bryobia">B.</tp:taxon-name-part>) <tp:taxon-name-part taxon-name-part-type="species" reg="neoribis">neoribis</tp:taxon-name-part></tp:taxon-name> as only the female stage was briefly described. It would require a comprehensive set of specimens from the type locality to validate the status of the <tp:taxon-name><tp:taxon-name-part taxon-name-part-type="genus" reg="Bryobia">B.</tp:taxon-name-part> (<tp:taxon-name-part taxon-name-part-type="subgenus" reg="Bryobia">B.</tp:taxon-name-part>) <tp:taxon-name-part taxon-name-part-type="species" reg="neoribis">neoribis</tp:taxon-name-part></tp:taxon-name>. For the time being, both species are excluded from the diagnostic key.</p><p>The species <tp:taxon-name><tp:taxon-name-part taxon-name-part-type="genus" reg="Bryobia">B.</tp:taxon-name-part> (<tp:taxon-name-part taxon-name-part-type="subgenus" reg="Bryobia">B.</tp:taxon-name-part>) <tp:taxon-name-part taxon-name-part-type="species" reg="xizangensis">xizangensis</tp:taxon-name-part></tp:taxon-name> Wang, 1985 was described from China from an unknown host plant. This species was originally differentiated from <tp:taxon-name><tp:taxon-name-part taxon-name-part-type="genus" reg="Bryobia">B.</tp:taxon-name-part> (<tp:taxon-name-part taxon-name-part-type="subgenus" reg="Lyobia">L.</tp:taxon-name-part>) <tp:taxon-name-part taxon-name-part-type="species" reg="longisetis">longisetis</tp:taxon-name-part></tp:taxon-name> Reck, 1947 and was described with one or two pairs of tenent hairs on leg empodium I. Based on the findings of the present study, this species could be morphologically close to <tp:taxon-name><tp:taxon-name-part taxon-name-part-type="genus" reg="Bryobia">B.</tp:taxon-name-part> (<tp:taxon-name-part taxon-name-part-type="subgenus" reg="Bryobia">B.</tp:taxon-name-part>) <tp:taxon-name-part taxon-name-part-type="species" reg="hengduanensis">hengduanensis</tp:taxon-name-part></tp:taxon-name> Wang &amp; Cui, 1991 due to one pair of tenent hairs present on empodium I, but differentiated based on the length of dorsal body hairs, short vs long, crossing the bases of setae next in line, respectively. Considering the two pairs of tenent hairs on empodium I, <tp:taxon-name><tp:taxon-name-part taxon-name-part-type="genus" reg="Bryobia">B.</tp:taxon-name-part> (<tp:taxon-name-part taxon-name-part-type="subgenus" reg="Bryobia">B.</tp:taxon-name-part>) <tp:taxon-name-part taxon-name-part-type="species" reg="xizangensis">xizangensis</tp:taxon-name-part></tp:taxon-name> is similar to <tp:taxon-name><tp:taxon-name-part taxon-name-part-type="genus" reg="Bryobia">B.</tp:taxon-name-part> (<tp:taxon-name-part taxon-name-part-type="subgenus" reg="Bryobia">B.</tp:taxon-name-part>) <tp:taxon-name-part taxon-name-part-type="species" reg="ziziphorae">ziziphorae</tp:taxon-name-part></tp:taxon-name> Strunkova &amp; Mitrofanov, 1983, but is easily differentiated based on the development of propodosomal lobes, strongly developed and deep incision between the inner and outer lobes vs. weakly developed with small lobes, respectively.</p></sec></tp:treatment-sec><ref-list><ref id="B56"><mixed-citation xmlns:xlink="http://www.w3.org/1999/xlink" xlink:type="simple"><person-group><name name-style="western"><surname>Mirza</surname><given-names>JH</given-names></name><name name-style="western"><surname>Alatawi</surname><given-names>FJ</given-names></name><name name-style="western"><surname>Kamran</surname><given-names>M</given-names></name><name name-style="western"><surname>Flechtmann</surname><given-names>CHW</given-names></name></person-group> (<year>2024</year>) <article-title>Taxonomy of the Genus <italic><tp:taxon-name><tp:taxon-name-part taxon-name-part-type="genus">Bryobia</tp:taxon-name-part></tp:taxon-name></italic> Koch (<tp:taxon-name><tp:taxon-name-part taxon-name-part-type="subclass">Acari</tp:taxon-name-part></tp:taxon-name>: <tp:taxon-name><tp:taxon-name-part taxon-name-part-type="family">Tetranychidae</tp:taxon-name-part></tp:taxon-name>): Reconsideration of Subgenera and Updated Species Groups.</article-title><source>Insects</source><volume>15</volume>(<issue>11</issue>): <fpage>859</fpage>. <ext-link xlink:href="10.3390/insects15110859" ext-link-type="doi" xlink:type="simple">https://doi.org/10.3390/insects15110859</ext-link></mixed-citation></ref><ref id="B6"><mixed-citation xmlns:xlink="http://www.w3.org/1999/xlink" xlink:type="simple"><person-group><name name-style="western"><surname>Auger</surname><given-names>P</given-names></name><name name-style="western"><surname>Garrigue</surname><given-names>J</given-names></name><name name-style="western"><surname>Fossoud</surname><given-names>A</given-names></name><name name-style="western"><surname>Migeon</surname><given-names>A</given-names></name></person-group> (<year>2023</year>) <article-title>Spider mites (<tp:taxon-name><tp:taxon-name-part taxon-name-part-type="superorder">Acariformes</tp:taxon-name-part></tp:taxon-name>, <tp:taxon-name><tp:taxon-name-part taxon-name-part-type="family">Tetranychidae</tp:taxon-name-part></tp:taxon-name>) of the Massane Nature Reserve (France).</article-title><source>Acarologia</source><volume>63</volume>(<issue>2</issue>): <fpage>306</fpage>–<lpage>345</lpage>. <ext-link xlink:href="10.24349/v9oe-egsn" ext-link-type="doi" xlink:type="simple">https://doi.org/10.24349/v9oe-egsn</ext-link></mixed-citation></ref><ref id="B3"><mixed-citation xmlns:xlink="http://www.w3.org/1999/xlink" xlink:type="simple"><person-group><name name-style="western"><surname>Auger</surname><given-names>P</given-names></name><name name-style="western"><surname>Chaaban</surname><given-names>SB</given-names></name><name name-style="western"><surname>Grissa</surname><given-names>KL</given-names></name><name name-style="western"><surname>Khoualdia</surname><given-names>O</given-names></name><name name-style="western"><surname>Flechtmann</surname><given-names>CHW</given-names></name></person-group> (<year>2009</year>) <article-title>Five new species of <tp:taxon-name><tp:taxon-name-part taxon-name-part-type="family">Tetranychidae</tp:taxon-name-part></tp:taxon-name> (<tp:taxon-name><tp:taxon-name-part taxon-name-part-type="subclass">Acarina</tp:taxon-name-part></tp:taxon-name>, <tp:taxon-name><tp:taxon-name-part taxon-name-part-type="order">Prostigmata</tp:taxon-name-part></tp:taxon-name>) from south Tunisian oasis areas.</article-title><source>Zootaxa</source><volume>2232</volume>(<issue>1</issue>): <fpage>29</fpage>–<lpage>49</lpage>. <ext-link xlink:href="10.11646/zootaxa.2232.1.2" ext-link-type="doi" xlink:type="simple">https://doi.org/10.11646/zootaxa.2232.1.2</ext-link></mixed-citation></ref><ref id="B54"><mixed-citation xmlns:xlink="http://www.w3.org/1999/xlink" xlink:type="simple"><person-group><name name-style="western"><surname>Meyer</surname><given-names>MKPS</given-names></name><name name-style="western"><surname>Ueckermann</surname><given-names>EA</given-names></name></person-group> (<year>1989</year>) <article-title>South African <tp:taxon-name><tp:taxon-name-part taxon-name-part-type="subclass">Acari</tp:taxon-name-part></tp:taxon-name>. V. Some mites of the Kalahari Gemsbok National Park.</article-title><source>Koedoe</source><volume>32</volume>(<issue>1</issue>): <fpage>1</fpage>–<lpage>24</lpage>. <ext-link xlink:href="10.4102/koedoe.v32i1.461" ext-link-type="doi" xlink:type="simple">https://doi.org/10.4102/koedoe.v32i1.461</ext-link></mixed-citation></ref><ref id="B44"><mixed-citation xmlns:xlink="http://www.w3.org/1999/xlink" xlink:type="simple"><person-group><name name-style="western"><surname>Livschits</surname><given-names>IZ</given-names></name><name name-style="western"><surname>Mitrofanov</surname><given-names>VI</given-names></name></person-group> (<year>1971</year>) <article-title>The mites of the genus <italic><tp:taxon-name><tp:taxon-name-part taxon-name-part-type="genus">Bryobia</tp:taxon-name-part></tp:taxon-name></italic> C.<tp:taxon-name><tp:taxon-name-part taxon-name-part-type="genus">L.</tp:taxon-name-part></tp:taxon-name> Koch, 1836 (<tp:taxon-name><tp:taxon-name-part taxon-name-part-type="superorder">Acariformes</tp:taxon-name-part></tp:taxon-name>, <tp:taxon-name><tp:taxon-name-part taxon-name-part-type="family">Bryobiidae</tp:taxon-name-part></tp:taxon-name>).</article-title><source>Trudy Gosudarstvennogo Nikitskogo Botanicheskogo Sada</source><volume>51</volume>: <fpage>1</fpage>–<lpage>112</lpage>. <ext-link xlink:href="https://www.cabidigitallibrary.org/doi/full/10.5555/19720502776" ext-link-type="uri" xlink:type="simple">https://www.cabidigitallibrary.org/doi/full/10.5555/19720502776</ext-link></mixed-citation></ref><ref id="B2"><mixed-citation xmlns:xlink="http://www.w3.org/1999/xlink" xlink:type="simple"><person-group><name name-style="western"><surname>Auger</surname><given-names>P</given-names></name><name name-style="western"><surname>Migeon</surname><given-names>A</given-names></name></person-group> (<year>2014</year>) <article-title>Three new species of <tp:taxon-name><tp:taxon-name-part taxon-name-part-type="family">Tetranychidae</tp:taxon-name-part></tp:taxon-name> (<tp:taxon-name><tp:taxon-name-part taxon-name-part-type="subclass">Acari</tp:taxon-name-part></tp:taxon-name>, <tp:taxon-name><tp:taxon-name-part taxon-name-part-type="order">Prostigmata</tp:taxon-name-part></tp:taxon-name>) from the French Alps (South-Eastern France).</article-title><source>Acarologia</source><volume>54</volume>(<issue>1</issue>): <fpage>15</fpage>–<lpage>37</lpage>. <ext-link xlink:href="10.1051/acarologia/20142111" ext-link-type="doi" xlink:type="simple">https://doi.org/10.1051/acarologia/20142111</ext-link></mixed-citation></ref><ref id="B34"><mixed-citation xmlns:xlink="http://www.w3.org/1999/xlink" xlink:type="simple"><person-group><name name-style="western"><surname>He</surname><given-names>FD</given-names></name><name name-style="western"><surname>Tan</surname><given-names>RC</given-names></name></person-group> (<year>1993</year>) <article-title>A new species of <italic><tp:taxon-name><tp:taxon-name-part taxon-name-part-type="genus">Bryobia</tp:taxon-name-part></tp:taxon-name></italic> from Xinjiang, China (<tp:taxon-name><tp:taxon-name-part taxon-name-part-type="subclass">Acarina</tp:taxon-name-part></tp:taxon-name>: <tp:taxon-name><tp:taxon-name-part taxon-name-part-type="family">Tetranychidae</tp:taxon-name-part></tp:taxon-name>).</article-title><source>Entomotaxonomia</source><volume>15</volume>: <fpage>74</fpage>–<lpage>76</lpage>. <ext-link xlink:href="https://www.cabidigitallibrary.org/doi/full/10.5555/19941102911" ext-link-type="uri" xlink:type="simple">https://www.cabidigitallibrary.org/doi/full/10.5555/19941102911</ext-link></mixed-citation></ref><ref id="B61"><mixed-citation xmlns:xlink="http://www.w3.org/1999/xlink" xlink:type="simple"><person-group><name name-style="western"><surname>Mitrofanov</surname><given-names>VI</given-names></name><name name-style="western"><surname>Strunkova</surname><given-names>ZI</given-names></name><name name-style="western"><surname>Livshits</surname><given-names>IZ</given-names></name></person-group> (<year>1987</year>) <source>Keys to the tetranychid mites (<tp:taxon-name><tp:taxon-name-part taxon-name-part-type="family">Tetranychidae</tp:taxon-name-part></tp:taxon-name>, <tp:taxon-name><tp:taxon-name-part taxon-name-part-type="family">Bryobiidae</tp:taxon-name-part></tp:taxon-name>) fauna of the USSR, adjacent countries. Institute of Zoology and Parasitology E.N.</source><publisher-name>Pavlosky</publisher-name>, <publisher-loc>Tajik SSR, Doma, Dushanbe</publisher-loc>, <size units="page">224 pp</size>. <ext-link xlink:href="https://cir.nii.ac.jp/crid/1370005742494882435" ext-link-type="uri" xlink:type="simple">https://cir.nii.ac.jp/crid/1370005742494882435</ext-link></mixed-citation></ref><ref id="B65"><mixed-citation xmlns:xlink="http://www.w3.org/1999/xlink" xlink:type="simple"><person-group><name name-style="western"><surname>Pritchard</surname><given-names>AE</given-names></name><name name-style="western"><surname>Baker</surname><given-names>EW</given-names></name></person-group> (<year>1955</year>) <source>A revision of the spider mite family <tp:taxon-name><tp:taxon-name-part taxon-name-part-type="family">Tetranychidae</tp:taxon-name-part></tp:taxon-name>.</source><publisher-name>Memoirs Series</publisher-name>, <publisher-loc>San Francisco, Pacific Coast Entomological Society</publisher-loc>, <size units="page">472 pp</size>. <ext-link xlink:href="10.5962/bhl.title.150852" ext-link-type="doi" xlink:type="simple">https://doi.org/10.5962/bhl.title.150852</ext-link></mixed-citation></ref><ref id="B55"><mixed-citation xmlns:xlink="http://www.w3.org/1999/xlink" xlink:type="simple"><person-group><name name-style="western"><surname>Migeon</surname><given-names>A</given-names></name><name name-style="western"><surname>Dorkeld</surname><given-names>F</given-names></name></person-group> (<year>2025</year>) Spider Mites Web: a comprehensive database for the <tp:taxon-name><tp:taxon-name-part taxon-name-part-type="family">Tetranychidae</tp:taxon-name-part></tp:taxon-name><ext-link xlink:href="https://www1.montpellier.inrae.fr/CBGP/spmweb" ext-link-type="uri" xlink:type="simple">https://www1.montpellier.inrae.fr/CBGP/spmweb</ext-link> [accessed on 7 Feb 2025]</mixed-citation></ref><ref id="B12"><mixed-citation xmlns:xlink="http://www.w3.org/1999/xlink" xlink:type="simple"><person-group><name name-style="western"><surname>Baker</surname><given-names>EW</given-names></name><name name-style="western"><surname>Tuttle</surname><given-names>DM</given-names></name></person-group> (<year>1994</year>) <source>A guide to the spider mites (<tp:taxon-name><tp:taxon-name-part taxon-name-part-type="family">Tetranychidae</tp:taxon-name-part></tp:taxon-name>) of the United States.</source><publisher-name>Indira Publishing House</publisher-name>, <publisher-loc>West Bloomfield, USA</publisher-loc>, <size units="page">347 pp</size>. <ext-link xlink:href="https://www.cabidigitallibrary.org/doi/full/10.5555/19941103524" ext-link-type="uri" xlink:type="simple">https://www.cabidigitallibrary.org/doi/full/10.5555/19941103524</ext-link></mixed-citation></ref><ref id="B79"><mixed-citation xmlns:xlink="http://www.w3.org/1999/xlink" xlink:type="simple"><person-group><name name-style="western"><surname>Tuttle</surname><given-names>DM</given-names></name><name name-style="western"><surname>Baker</surname><given-names>EW</given-names></name></person-group> (<year>1976</year>) <article-title>New records, species of <tp:taxon-name><tp:taxon-name-part taxon-name-part-type="family">Tetranychidae</tp:taxon-name-part></tp:taxon-name> and <tp:taxon-name><tp:taxon-name-part taxon-name-part-type="family">Tenuipalpidae</tp:taxon-name-part></tp:taxon-name> (<tp:taxon-name><tp:taxon-name-part taxon-name-part-type="subclass">Acarina</tp:taxon-name-part></tp:taxon-name>) from Utah and Idaho.</article-title><source>The Great Basin Naturalist</source><volume>36</volume>: <fpage>57</fpage>–<lpage>64</lpage>. <ext-link xlink:href="10.5962/bhl.part.17198" ext-link-type="doi" xlink:type="simple">https://doi.org/10.5962/bhl.part.17198</ext-link></mixed-citation></ref><ref id="B48"><mixed-citation xmlns:xlink="http://www.w3.org/1999/xlink" xlink:type="simple"><person-group><name name-style="western"><surname>Mathys</surname><given-names>G</given-names></name></person-group> (<year>1957</year>) <article-title>Contribution à la connaissance de la systématique et de la biologie du genre <italic><tp:taxon-name><tp:taxon-name-part taxon-name-part-type="genus">Bryobia</tp:taxon-name-part></tp:taxon-name></italic> en Suisse romande.</article-title><source>Mitteilungen der Schweizerischen Entomologischen Gesellschaft</source><volume>30</volume>: <fpage>189</fpage>–<lpage>204</lpage>. <ext-link xlink:href="https://www.research-collection.ethz.ch/bitstream/handle/20.500.11850/134402/eth-33619-02.pdf" ext-link-type="uri" xlink:type="simple">https://www.research-collection.ethz.ch/bitstream/handle/20.500.11850/134402/eth-33619-02.pdf</ext-link></mixed-citation></ref></ref-list></tp:taxon-treatment>
