# Supplementary material for: ﻿Mites of the genus Bryobia (Acari, Tetranychidae): taxonomic notes on some species and a diagnostic key to the world species
Source: Zookeys. 2025 May 20;1239:51–73. doi: 10.3897/zookeys.1239.149111 (PMC12117346; doi:10.3897/zookeys.1239.149111)
Supplement: XML Treatment for Lyobia [file zookeys.1239.149111-treatment5.xml]

<!DOCTYPE tp:taxon-treatment
  PUBLIC "-//TaxonX//DTD Taxonomic Treatment Publishing DTD v0 20100105//EN" "tax-treatment-NSO.dtd">
<tp:taxon-treatment xmlns:tp="http://www.plazi.org/taxpub"><tp:treatment-meta><kwd-group><label>Taxon classification</label><kwd>
              <named-content content-type="kingdom">Animalia</named-content>
            </kwd><kwd>
              <named-content content-type="order">Trombidiformes</named-content>
            </kwd><kwd>
              <named-content content-type="family">Tetranychidae</named-content>
            </kwd></kwd-group><mixed-citation publication-type="journal"><person-group><name><surname>Mirza</surname><given-names>Jawwad Hassan</given-names></name><name><surname>Elgoni</surname><given-names>Nasreldeen Ahmed</given-names></name><name><surname>Kamran</surname><given-names>Muhammad</given-names></name><name><surname>Alatawi</surname><given-names>Fahad Jaber</given-names></name></person-group><article-title>﻿Mites of the genus <italic><tp:taxon-name><tp:taxon-name-part taxon-name-part-type="genus" reg="Bryobia">Bryobia</tp:taxon-name-part></tp:taxon-name></italic> (<tp:taxon-name><tp:taxon-name-part taxon-name-part-type="subclass">Acari</tp:taxon-name-part></tp:taxon-name>, <tp:taxon-name><tp:taxon-name-part taxon-name-part-type="family">Tetranychidae</tp:taxon-name-part></tp:taxon-name>): taxonomic notes on some species and a diagnostic key to the world species</article-title><source>Zookeys</source><day>20</day><month>05</month><year>2025</year><volume>1239</volume><fpage>51</fpage><lpage>73</lpage><pub-id pub-id-type="doi">10.3897/zookeys.1239.149111</pub-id></mixed-citation></tp:treatment-meta><tp:nomenclature><label>﻿Subgenus</label><tp:taxon-name>
            <object-id xmlns:xlink="http://www.w3.org/1999/xlink" content-type="arpha" xlink:type="simple">3549F329-9397-5DF8-BFD9-A38FC2C2D12F</object-id>
            <tp:taxon-name-part taxon-name-part-type="genus" reg="Bryobia"/>
            <tp:taxon-name-part taxon-name-part-type="subgenus" reg="Lyobia">Lyobia</tp:taxon-name-part>
          </tp:taxon-name><tp:taxon-authority>Livschits &amp; Mitrofanov, 1971</tp:taxon-authority></tp:nomenclature><tp:treatment-sec sec-type="type species" id="SECID0E35BI"><title>Type species.</title><p><italic><tp:taxon-name><tp:taxon-name-part taxon-name-part-type="genus" reg="Bryobia">Bryobia</tp:taxon-name-part><tp:taxon-name-part taxon-name-part-type="species" reg="rubrioculus">rubrioculus</tp:taxon-name-part></tp:taxon-name></italic> (<xref ref-type="bibr" rid="B72">Scheuten) 1857</xref>: 104.</p></tp:treatment-sec><tp:treatment-sec sec-type="diagnosis" id="SECID0ER6BI"><title>Diagnosis</title><p>(based on females). As defined by <xref ref-type="bibr" rid="B56">Mirza et al. (2024)</xref>.</p><sec sec-type="﻿Key to the 51 species of the genus Lyobia" id="SECID0E26BI"><title>﻿Key to the 51 species of the genus <italic><tp:taxon-name><tp:taxon-name-part taxon-name-part-type="genus" reg="Bryobia"/><tp:taxon-name-part taxon-name-part-type="subgenus" reg="Lyobia">Lyobia</tp:taxon-name-part></tp:taxon-name></italic></title><p>Species groups definition is based on <xref ref-type="bibr" rid="B56">Mirza et al. 2024</xref>.</p><table-wrap content-type="key" position="anchor" orientation="portrait"><table id="TID0E55AI" rules="all"><tbody><tr><td rowspan="1" colspan="1">1</td><td rowspan="1" colspan="1">Dorsocentral setae <italic>f<sub>1</sub></italic> present centrally, aligned with dorsocentral setae <italic>c<sub>1</sub><tp:taxon-name><tp:taxon-name-part taxon-name-part-type="genus" reg="Aplonobia"/><tp:taxon-name-part taxon-name-part-type="species" reg="eurotiae">eurotiae</tp:taxon-name-part></tp:taxon-name></italic> species group</td><td rowspan="1" colspan="1">
                      <bold>3</bold>
                    </td></tr><tr><td rowspan="1" colspan="1">–</td><td rowspan="1" colspan="1">Dorsocentral setae <italic>f<sub>1</sub></italic> present laterally or sublaterally</td><td rowspan="1" colspan="1">
                      <bold>2</bold>
                    </td></tr><tr><td rowspan="1" colspan="1">2</td><td rowspan="1" colspan="1">Dorsocentral setae <italic>f<sub>1</sub></italic> present sublaterally, distance <italic>f<sub>1</sub></italic>-<italic>f<sub>1</sub></italic> shorter than <italic>f<sub>2</sub></italic>-<italic>f<sub>2</sub><tp:taxon-name><tp:taxon-name-part taxon-name-part-type="genus" reg="Bryobia"/><tp:taxon-name-part taxon-name-part-type="species" reg="sarothamni">sarothamni</tp:taxon-name-part></tp:taxon-name></italic> species group</td><td rowspan="1" colspan="1">
                      <bold>4</bold>
                    </td></tr><tr><td rowspan="1" colspan="1">–</td><td rowspan="1" colspan="1">Dorsocentral setae <italic>f<sub>1</sub></italic> present laterally, distance <italic>f<sub>1</sub></italic>-<italic>f<sub>1</sub></italic> longer than <italic>f<sub>2</sub></italic>-<italic>f<sub>2</sub><tp:taxon-name><tp:taxon-name-part taxon-name-part-type="genus" reg="Bryobia"/><tp:taxon-name-part taxon-name-part-type="species" reg="rubrioculus">rubrioculus</tp:taxon-name-part></tp:taxon-name></italic> species group</td><td rowspan="1" colspan="1">
                      <bold>10</bold>
                    </td></tr><tr><td rowspan="1" colspan="1">3</td><td rowspan="1" colspan="1">Dorsal body setae sit on distinct tubercles; tibia II with 6 tactile setae</td><td rowspan="1" colspan="1">
                      <bold><italic><tp:taxon-name><tp:taxon-name-part taxon-name-part-type="genus" reg="Bryobia">B.</tp:taxon-name-part></tp:taxon-name></italic> (<italic><tp:taxon-name><tp:taxon-name-part taxon-name-part-type="genus" reg="Lyobia">L.</tp:taxon-name-part></tp:taxon-name></italic>) <italic><tp:taxon-name><tp:taxon-name-part taxon-name-part-type="genus" reg="Bryobia"/><tp:taxon-name-part taxon-name-part-type="species" reg="pamirica">pamirica</tp:taxon-name-part></tp:taxon-name></italic> Mitrofanov, 1973</bold>
                    </td></tr><tr><td rowspan="1" colspan="1">–</td><td rowspan="1" colspan="1">Dorsal body setae sit on indistinct tubercles; tibia II with 9 tactile setae</td><td rowspan="1" colspan="1">
                      <bold><italic><tp:taxon-name><tp:taxon-name-part taxon-name-part-type="genus" reg="Bryobia">B.</tp:taxon-name-part></tp:taxon-name></italic> (<italic><tp:taxon-name><tp:taxon-name-part taxon-name-part-type="genus" reg="Lyobia">L.</tp:taxon-name-part></tp:taxon-name></italic>) <italic><tp:taxon-name><tp:taxon-name-part taxon-name-part-type="genus" reg="Aplonobia"/><tp:taxon-name-part taxon-name-part-type="species" reg="eurotiae">eurotiae</tp:taxon-name-part></tp:taxon-name></italic> Mitrofanov, 1973</bold>
                    </td></tr><tr><td rowspan="1" colspan="1">4</td><td rowspan="1" colspan="1">Leg empodium I with 1 pair of tenent hairs</td><td rowspan="1" colspan="1">
                      <bold><italic><tp:taxon-name><tp:taxon-name-part taxon-name-part-type="genus" reg="Bryobia">B.</tp:taxon-name-part></tp:taxon-name></italic> (<italic><tp:taxon-name><tp:taxon-name-part taxon-name-part-type="genus" reg="Lyobia">L.</tp:taxon-name-part></tp:taxon-name></italic>) <italic><tp:taxon-name><tp:taxon-name-part taxon-name-part-type="genus" reg="Bryobia"/><tp:taxon-name-part taxon-name-part-type="species" reg="chrysocomae">chrysocomae</tp:taxon-name-part></tp:taxon-name></italic> Meyer, 1974</bold>
                    </td></tr><tr><td rowspan="1" colspan="1">–</td><td rowspan="1" colspan="1">Leg empodium I with &gt; 1 pair of tenent hairs</td><td rowspan="1" colspan="1">
                      <bold>5</bold>
                    </td></tr><tr><td rowspan="1" colspan="1">5</td><td rowspan="1" colspan="1">Dorsocentral setae longer than the distance to bases of setae next in line</td><td rowspan="1" colspan="1">
                      <bold>6</bold>
                    </td></tr><tr><td rowspan="1" colspan="1">–</td><td rowspan="1" colspan="1">Dorsocentral setae distinctly shorter than the distance to bases of setae next in line</td><td rowspan="1" colspan="1">
                      <bold>7</bold>
                    </td></tr><tr><td rowspan="1" colspan="1">6</td><td rowspan="1" colspan="1">Palp of tarsus distinctly longer than tibial claw palp</td><td rowspan="1" colspan="1">
                      <bold><italic><tp:taxon-name><tp:taxon-name-part taxon-name-part-type="genus" reg="Bryobia">B.</tp:taxon-name-part></tp:taxon-name></italic> (<italic><tp:taxon-name><tp:taxon-name-part taxon-name-part-type="genus" reg="Lyobia">L.</tp:taxon-name-part></tp:taxon-name></italic>) <italic><tp:taxon-name><tp:taxon-name-part taxon-name-part-type="genus" reg="Bryobia"/><tp:taxon-name-part taxon-name-part-type="species" reg="perinsignis">perinsignis</tp:taxon-name-part></tp:taxon-name></italic> Eyndhoven &amp; Vacante, 1985</bold>
                    </td></tr><tr><td rowspan="1" colspan="1">–</td><td rowspan="1" colspan="1">Palp of tarsus equal to tibial claw palp</td><td rowspan="1" colspan="1">
                      <bold><italic><tp:taxon-name><tp:taxon-name-part taxon-name-part-type="genus" reg="Bryobia">B.</tp:taxon-name-part></tp:taxon-name></italic> (<italic><tp:taxon-name><tp:taxon-name-part taxon-name-part-type="genus" reg="Lyobia">L.</tp:taxon-name-part></tp:taxon-name></italic>) <italic><tp:taxon-name><tp:taxon-name-part taxon-name-part-type="genus" reg="Bryobia"/><tp:taxon-name-part taxon-name-part-type="species" reg="nasrvasensis">nasrvasensis</tp:taxon-name-part></tp:taxon-name></italic> Bagdasarian, 1960</bold>
                    </td></tr><tr><td rowspan="1" colspan="1">7</td><td rowspan="1" colspan="1">Stylophore rounded anteriorly</td><td rowspan="1" colspan="1">
                      <bold>8</bold>
                    </td></tr><tr><td rowspan="1" colspan="1">–</td><td rowspan="1" colspan="1">Stylophore emarginate anteriorly</td><td rowspan="1" colspan="1">
                      <bold>9</bold>
                    </td></tr><tr><td rowspan="1" colspan="1">8</td><td rowspan="1" colspan="1">Dorsal body setae lanceolate, broad distally</td><td rowspan="1" colspan="1">
                      <bold><italic><tp:taxon-name><tp:taxon-name-part taxon-name-part-type="genus" reg="Bryobia">B.</tp:taxon-name-part></tp:taxon-name></italic> (<italic><tp:taxon-name><tp:taxon-name-part taxon-name-part-type="genus" reg="Lyobia">L.</tp:taxon-name-part></tp:taxon-name></italic>) <italic><tp:taxon-name><tp:taxon-name-part taxon-name-part-type="genus" reg="Bryobia"/><tp:taxon-name-part taxon-name-part-type="species" reg="sarothamni">sarothamni</tp:taxon-name-part></tp:taxon-name></italic> Geijskes, 1939</bold>
                    </td></tr><tr><td rowspan="1" colspan="1">–</td><td rowspan="1" colspan="1">Dorsal body setae slender</td><td rowspan="1" colspan="1">
                      <bold><italic><tp:taxon-name><tp:taxon-name-part taxon-name-part-type="genus" reg="Bryobia">B.</tp:taxon-name-part></tp:taxon-name></italic> (<italic><tp:taxon-name><tp:taxon-name-part taxon-name-part-type="genus" reg="Lyobia">L.</tp:taxon-name-part></tp:taxon-name></italic>) <italic><tp:taxon-name><tp:taxon-name-part taxon-name-part-type="genus" reg="Bryobia"/><tp:taxon-name-part taxon-name-part-type="species" reg="annatensis">annatensis</tp:taxon-name-part></tp:taxon-name></italic> Manson, 1967</bold>
                    </td></tr><tr><td rowspan="1" colspan="1">9</td><td rowspan="1" colspan="1">Palptibial claw bidentate</td><td rowspan="1" colspan="1">
                      <bold><italic><tp:taxon-name><tp:taxon-name-part taxon-name-part-type="genus" reg="Bryobia">B.</tp:taxon-name-part></tp:taxon-name></italic> (<italic><tp:taxon-name><tp:taxon-name-part taxon-name-part-type="genus" reg="Lyobia">L.</tp:taxon-name-part></tp:taxon-name></italic>) <italic><tp:taxon-name><tp:taxon-name-part taxon-name-part-type="genus" reg="Bryobia"/><tp:taxon-name-part taxon-name-part-type="species" reg="polymorpha">polymorpha</tp:taxon-name-part></tp:taxon-name></italic> Auger &amp; Migeon, 2023 (in <xref ref-type="bibr" rid="B6">Auger et al. 2023</xref>)</bold>
                    </td></tr><tr><td rowspan="1" colspan="1">–</td><td rowspan="1" colspan="1">Palptibial claw simple</td><td rowspan="1" colspan="1">
                      <bold><italic><tp:taxon-name><tp:taxon-name-part taxon-name-part-type="genus" reg="Bryobia">B.</tp:taxon-name-part></tp:taxon-name></italic> (<italic><tp:taxon-name><tp:taxon-name-part taxon-name-part-type="genus" reg="Lyobia">L.</tp:taxon-name-part></tp:taxon-name></italic>) <italic><tp:taxon-name><tp:taxon-name-part taxon-name-part-type="genus" reg="Bryobia"/><tp:taxon-name-part taxon-name-part-type="species" reg="spica">spica</tp:taxon-name-part></tp:taxon-name></italic> Pritchard &amp; Keifer, 1958</bold>
                    </td></tr><tr><td rowspan="1" colspan="1">10</td><td rowspan="1" colspan="1">Propodosoma with reticulation pattern</td><td rowspan="1" colspan="1">
                      <bold>11</bold>
                    </td></tr><tr><td rowspan="1" colspan="1">–</td><td rowspan="1" colspan="1">Propodosoma without reticulation pattern</td><td rowspan="1" colspan="1">
                      <bold>14</bold>
                    </td></tr><tr><td rowspan="1" colspan="1">11</td><td rowspan="1" colspan="1">Dorsal body setae fan-shaped (Fig. <xref ref-type="fig" rid="F6">6b</xref>) or spatulate or subspatulate (Fig. <xref ref-type="fig" rid="F6">6c</xref>)</td><td rowspan="1" colspan="1">
                      <bold>12</bold>
                    </td></tr><tr><td rowspan="1" colspan="1">–</td><td rowspan="1" colspan="1">Dorsal body setae palmate; opisthosoma with 7 large oval dimple-like depressions with rounded reticulations</td><td rowspan="1" colspan="1">
                      <bold><italic><tp:taxon-name><tp:taxon-name-part taxon-name-part-type="genus" reg="Bryobia">B.</tp:taxon-name-part></tp:taxon-name></italic> (<italic><tp:taxon-name><tp:taxon-name-part taxon-name-part-type="genus" reg="Lyobia">L.</tp:taxon-name-part></tp:taxon-name></italic>) <italic><tp:taxon-name><tp:taxon-name-part taxon-name-part-type="genus" reg="Bryobia"/><tp:taxon-name-part taxon-name-part-type="species" reg="alveolata">alveolata</tp:taxon-name-part></tp:taxon-name></italic> Auger &amp; Flechtmann, 2009</bold>
                    </td></tr><tr><td rowspan="1" colspan="1">12</td><td rowspan="1" colspan="1">Opisthosoma with 3 pairs of oval depressions</td><td rowspan="1" colspan="1">
                      <bold>13</bold>
                    </td></tr><tr><td rowspan="1" colspan="1">–</td><td rowspan="1" colspan="1">Opisthosoma without oval depressions; empodium I with 2 rows of tenent hairs</td><td rowspan="1" colspan="1">
                      <bold><italic><tp:taxon-name><tp:taxon-name-part taxon-name-part-type="genus" reg="Bryobia">B.</tp:taxon-name-part></tp:taxon-name></italic> (<italic><tp:taxon-name><tp:taxon-name-part taxon-name-part-type="genus" reg="Lyobia">L.</tp:taxon-name-part></tp:taxon-name></italic>) <italic><tp:taxon-name><tp:taxon-name-part taxon-name-part-type="genus" reg="Bryobia"/><tp:taxon-name-part taxon-name-part-type="species" reg="dianthi">dianthi</tp:taxon-name-part></tp:taxon-name></italic> Mitrofanov &amp; Sharonov, 1983</bold>
                    </td></tr><tr><td rowspan="1" colspan="1">13</td><td rowspan="1" colspan="1">Propodosoma with 2 large oval lateral depressions; empodium I with 3 pairs of tenent hairs</td><td rowspan="1" colspan="1">
                      <bold><italic><tp:taxon-name><tp:taxon-name-part taxon-name-part-type="genus" reg="Bryobia">B.</tp:taxon-name-part></tp:taxon-name></italic> (<italic><tp:taxon-name><tp:taxon-name-part taxon-name-part-type="genus" reg="Lyobia">L.</tp:taxon-name-part></tp:taxon-name></italic>) <italic><tp:taxon-name><tp:taxon-name-part taxon-name-part-type="genus" reg="Bryobia"/><tp:taxon-name-part taxon-name-part-type="species" reg="hadizeni">hadizeni</tp:taxon-name-part></tp:taxon-name></italic> Barbar, Parker &amp; Auger, 2022</bold>
                    </td></tr><tr><td rowspan="1" colspan="1">–</td><td rowspan="1" colspan="1">Propodosoma without oval depressions; empodium I with 1 pair of tenent hairs</td><td rowspan="1" colspan="1">
                      <bold><italic><tp:taxon-name><tp:taxon-name-part taxon-name-part-type="genus" reg="Bryobia">B.</tp:taxon-name-part></tp:taxon-name></italic> (<italic><tp:taxon-name><tp:taxon-name-part taxon-name-part-type="genus" reg="Lyobia">L.</tp:taxon-name-part></tp:taxon-name></italic>) <italic><tp:taxon-name><tp:taxon-name-part taxon-name-part-type="genus" reg="Bryobia"/><tp:taxon-name-part taxon-name-part-type="species" reg="mercantourensis">mercantourensis</tp:taxon-name-part></tp:taxon-name></italic> Auger &amp; Migeon, 2014</bold>
                    </td></tr><tr><td rowspan="1" colspan="1">14</td><td rowspan="1" colspan="1">Most of dorsal body setae spatulate</td><td rowspan="1" colspan="1">
                      <bold>15</bold>
                    </td></tr><tr><td rowspan="1" colspan="1">–</td><td rowspan="1" colspan="1">Dorsal body setae not as above</td><td rowspan="1" colspan="1">
                      <bold>38</bold>
                    </td></tr><tr><td rowspan="1" colspan="1">15</td><td rowspan="1" colspan="1">Empodium I with 1 pair of tenent hairs</td><td rowspan="1" colspan="1">
                      <bold>16</bold>
                    </td></tr><tr><td rowspan="1" colspan="1">–</td><td rowspan="1" colspan="1">Empodium I with ≥ 1 pairs of tenent hairs</td><td rowspan="1" colspan="1">
                      <bold>25</bold>
                    </td></tr><tr><td rowspan="1" colspan="1">16</td><td rowspan="1" colspan="1">Dorsocentral setae <italic>c<sub>1</sub></italic> and <italic>d<sub>1</sub></italic> elongate crossing half distance between next setae or reaching basis of next setae</td><td rowspan="1" colspan="1">
                      <bold>17</bold>
                    </td></tr><tr><td rowspan="1" colspan="1">–</td><td rowspan="1" colspan="1">Dorsocentral setae <italic>c<sub>1</sub></italic> and <italic>d<sub>1</sub></italic> short not crossing half distance between next setae</td><td rowspan="1" colspan="1">
                      <bold>18</bold>
                    </td></tr><tr><td rowspan="1" colspan="1">17</td><td rowspan="1" colspan="1">First and second pairs of propodosomal setae <italic>v<sub>1</sub></italic> and <italic>v<sub>2</sub></italic> equal in length; <italic>c<sub>1</sub></italic> and <italic>d<sub>1</sub></italic> reaching or almost reaching bases of next setae</td><td rowspan="1" colspan="1">
                      <bold><italic><tp:taxon-name><tp:taxon-name-part taxon-name-part-type="genus" reg="Bryobia">B.</tp:taxon-name-part></tp:taxon-name></italic> (<italic><tp:taxon-name><tp:taxon-name-part taxon-name-part-type="genus" reg="Lyobia">L.</tp:taxon-name-part></tp:taxon-name></italic>) <italic><tp:taxon-name><tp:taxon-name-part taxon-name-part-type="genus" reg="Bryobia"/><tp:taxon-name-part taxon-name-part-type="species" reg="dubinini">dubinini</tp:taxon-name-part></tp:taxon-name></italic> Bagdasarian, 1960</bold>
                    </td></tr><tr><td rowspan="1" colspan="1">–</td><td rowspan="1" colspan="1">First pair of propodosomal setae <italic>v<sub>1</sub></italic> distinctly shorter than second pair <italic>v<sub>2</sub></italic>; <italic>c<sub>1</sub></italic> and <italic>d<sub>1</sub></italic> reaching half distance between next setae</td><td rowspan="1" colspan="1">
                      <bold><italic><tp:taxon-name><tp:taxon-name-part taxon-name-part-type="genus" reg="Bryobia">B.</tp:taxon-name-part></tp:taxon-name></italic> (<italic><tp:taxon-name><tp:taxon-name-part taxon-name-part-type="genus" reg="Lyobia">L.</tp:taxon-name-part></tp:taxon-name></italic>) <italic><tp:taxon-name><tp:taxon-name-part taxon-name-part-type="genus" reg="Bryobia"/><tp:taxon-name-part taxon-name-part-type="species" reg="longisetis">longisetis</tp:taxon-name-part></tp:taxon-name></italic> Reck, 1947</bold>
                    </td></tr><tr><td rowspan="1" colspan="1">18</td><td rowspan="1" colspan="1">Stylophore notched</td><td rowspan="1" colspan="1">
                      <bold>19</bold>
                    </td></tr><tr><td rowspan="1" colspan="1">–</td><td rowspan="1" colspan="1">Stylophore rounded</td><td rowspan="1" colspan="1">
                      <bold>23</bold>
                    </td></tr><tr><td rowspan="1" colspan="1">19</td><td rowspan="1" colspan="1">Second and fourth pairs of propodosomal setae <italic>v<sub>2</sub></italic> and <italic>sc<sub>2</sub></italic> spatulate</td><td rowspan="1" colspan="1">
                      <bold>20</bold>
                    </td></tr><tr><td rowspan="1" colspan="1">–</td><td rowspan="1" colspan="1">Second and fourth pairs of propodosomal setae <italic>v<sub>2</sub></italic> and <italic>sc<sub>2</sub></italic> palmate; tibia I with 15 setae</td><td rowspan="1" colspan="1">
                      <bold><italic><tp:taxon-name><tp:taxon-name-part taxon-name-part-type="genus" reg="Bryobia">B.</tp:taxon-name-part></tp:taxon-name></italic> (<italic><tp:taxon-name><tp:taxon-name-part taxon-name-part-type="genus" reg="Lyobia">L.</tp:taxon-name-part></tp:taxon-name></italic>) <italic><tp:taxon-name><tp:taxon-name-part taxon-name-part-type="genus" reg="Bryobia"/><tp:taxon-name-part taxon-name-part-type="species" reg="kassioticus">kassioticus</tp:taxon-name-part></tp:taxon-name></italic> Hatzinikolis &amp; Panou, 1997</bold>
                    </td></tr><tr><td rowspan="1" colspan="1">20</td><td rowspan="1" colspan="1">Area posterior seta <italic>e<sub>1</sub></italic> with U-shaped striation; propodosoma granulate with irregular longitudinal striae</td><td rowspan="1" colspan="1">
                      <bold><italic><tp:taxon-name><tp:taxon-name-part taxon-name-part-type="genus" reg="Bryobia">B.</tp:taxon-name-part></tp:taxon-name></italic> (<italic><tp:taxon-name><tp:taxon-name-part taxon-name-part-type="genus" reg="Lyobia">L.</tp:taxon-name-part></tp:taxon-name></italic>) <italic><tp:taxon-name><tp:taxon-name-part taxon-name-part-type="genus" reg="Bryobia"/><tp:taxon-name-part taxon-name-part-type="species" reg="siliquae">siliquae</tp:taxon-name-part></tp:taxon-name></italic> Hatzinikolis &amp; Emmanouel, 1991</bold>
                    </td></tr><tr><td rowspan="1" colspan="1">–</td><td rowspan="1" colspan="1">Area posterior setae <italic>e<sub>1</sub></italic> with irregular or transverse striae, not U-shaped</td><td rowspan="1" colspan="1">
                      <bold>21</bold>
                    </td></tr><tr><td rowspan="1" colspan="1">21</td><td rowspan="1" colspan="1">Second pair of propodosomal lobes well developed</td><td rowspan="1" colspan="1">
                      <bold>22</bold>
                    </td></tr><tr><td rowspan="1" colspan="1">–</td><td rowspan="1" colspan="1">Second pair of propodosomal lobes absent or poorly developed; femur II with 10 setae</td><td rowspan="1" colspan="1">
                      <bold><italic><tp:taxon-name><tp:taxon-name-part taxon-name-part-type="genus" reg="Bryobia">B.</tp:taxon-name-part></tp:taxon-name></italic> (<italic><tp:taxon-name><tp:taxon-name-part taxon-name-part-type="genus" reg="Lyobia">L.</tp:taxon-name-part></tp:taxon-name></italic>) <italic><tp:taxon-name><tp:taxon-name-part taxon-name-part-type="genus" reg="Bryobia"/><tp:taxon-name-part taxon-name-part-type="species" reg="syriensis">syriensis</tp:taxon-name-part></tp:taxon-name></italic> Barbar &amp; Auger, 2020</bold>
                    </td></tr><tr><td rowspan="1" colspan="1">22</td><td rowspan="1" colspan="1">Median propodosomal lobes well developed</td><td rowspan="1" colspan="1">
                      <bold><italic><tp:taxon-name><tp:taxon-name-part taxon-name-part-type="genus" reg="Bryobia">B.</tp:taxon-name-part></tp:taxon-name></italic> (<italic><tp:taxon-name><tp:taxon-name-part taxon-name-part-type="genus" reg="Lyobia">L.</tp:taxon-name-part></tp:taxon-name></italic>) <italic><tp:taxon-name><tp:taxon-name-part taxon-name-part-type="genus" reg="Bryobia"/><tp:taxon-name-part taxon-name-part-type="species" reg="baroni">baroni</tp:taxon-name-part></tp:taxon-name></italic> Auger, Arabuli &amp; Migeon, 2022</bold>
                    </td></tr><tr><td rowspan="1" colspan="1">–</td><td rowspan="1" colspan="1">Median propodosomal lobes weakly developed or fused</td><td rowspan="1" colspan="1">
                      <bold><italic><tp:taxon-name><tp:taxon-name-part taxon-name-part-type="genus" reg="Bryobia">B.</tp:taxon-name-part></tp:taxon-name></italic> (<italic><tp:taxon-name><tp:taxon-name-part taxon-name-part-type="genus" reg="Lyobia">L.</tp:taxon-name-part></tp:taxon-name></italic>) <italic><tp:taxon-name><tp:taxon-name-part taxon-name-part-type="genus" reg="Bryobia"/><tp:taxon-name-part taxon-name-part-type="species" reg="populi">populi</tp:taxon-name-part></tp:taxon-name></italic> Wang &amp; Zang, 1984</bold>
                    </td></tr><tr><td rowspan="1" colspan="1">23</td><td rowspan="1" colspan="1">Femur II with 12 setae</td><td rowspan="1" colspan="1">
                      <bold><italic><tp:taxon-name><tp:taxon-name-part taxon-name-part-type="genus" reg="Bryobia">B.</tp:taxon-name-part></tp:taxon-name></italic> (<italic><tp:taxon-name><tp:taxon-name-part taxon-name-part-type="genus" reg="Lyobia">L.</tp:taxon-name-part></tp:taxon-name></italic>) <italic><tp:taxon-name><tp:taxon-name-part taxon-name-part-type="genus" reg="Bryobia"/><tp:taxon-name-part taxon-name-part-type="species" reg="cerasi">cerasi</tp:taxon-name-part></tp:taxon-name></italic> Hatzinikolis &amp; Emmanouel, 1991</bold>
                    </td></tr><tr><td rowspan="1" colspan="1">–</td><td rowspan="1" colspan="1">Femur II with &lt; 12 setae</td><td rowspan="1" colspan="1">
                      <bold>24</bold>
                    </td></tr><tr><td rowspan="1" colspan="1">24</td><td rowspan="1" colspan="1">Dorsum granulate with irregular striae; femur II with 9 setae</td><td rowspan="1" colspan="1">
                      <bold><italic><tp:taxon-name><tp:taxon-name-part taxon-name-part-type="genus" reg="Bryobia">B.</tp:taxon-name-part></tp:taxon-name></italic> (<italic><tp:taxon-name><tp:taxon-name-part taxon-name-part-type="genus" reg="Lyobia">L.</tp:taxon-name-part></tp:taxon-name></italic>) <italic><tp:taxon-name><tp:taxon-name-part taxon-name-part-type="genus" reg="Bryobia"/><tp:taxon-name-part taxon-name-part-type="species" reg="dikmenensis">dikmenensis</tp:taxon-name-part></tp:taxon-name></italic> Eyndhoven &amp; Vacante, 1985</bold>
                    </td></tr><tr><td rowspan="1" colspan="1">–</td><td rowspan="1" colspan="1">Dorsum granulate without striae; femur II with 8 setae</td><td rowspan="1" colspan="1">
                      <bold><italic><tp:taxon-name><tp:taxon-name-part taxon-name-part-type="genus" reg="Bryobia">B.</tp:taxon-name-part></tp:taxon-name></italic> (<italic><tp:taxon-name><tp:taxon-name-part taxon-name-part-type="genus" reg="Lyobia">L.</tp:taxon-name-part></tp:taxon-name></italic>) <italic><tp:taxon-name><tp:taxon-name-part taxon-name-part-type="genus" reg="Bryobia"/><tp:taxon-name-part taxon-name-part-type="species" reg="piliensis">piliensis</tp:taxon-name-part></tp:taxon-name></italic> Hatzinikolis &amp; Emmanouel, 1996</bold>
                    </td></tr><tr><td rowspan="1" colspan="1">25</td><td rowspan="1" colspan="1">Median propodosomal lobes expanded and slightly overlapping; stylophore rounded</td><td rowspan="1" colspan="1">
                      <bold><italic><tp:taxon-name><tp:taxon-name-part taxon-name-part-type="genus" reg="Bryobia">B.</tp:taxon-name-part></tp:taxon-name></italic> (<italic><tp:taxon-name><tp:taxon-name-part taxon-name-part-type="genus" reg="Lyobia">L.</tp:taxon-name-part></tp:taxon-name></italic>) <italic><tp:taxon-name><tp:taxon-name-part taxon-name-part-type="genus" reg="Bryobia"/><tp:taxon-name-part taxon-name-part-type="species" reg="berlesei">berlesei</tp:taxon-name-part></tp:taxon-name></italic> Eyndhoven, 1957</bold>
                    </td></tr><tr><td rowspan="1" colspan="1">–</td><td rowspan="1" colspan="1">Median propodosomal lobes not overlapping</td><td rowspan="1" colspan="1">
                      <bold>26</bold>
                    </td></tr><tr><td rowspan="1" colspan="1">26</td><td rowspan="1" colspan="1">First and second pairs of propodosomal setae <italic>v<sub>1</sub></italic> and <italic>v<sub>2</sub></italic> are equal in length</td><td rowspan="1" colspan="1">
                      <bold>35</bold>
                    </td></tr><tr><td rowspan="1" colspan="1">–</td><td rowspan="1" colspan="1">First pair of propodosomal setae <italic>v<sub>1</sub></italic> shorter than second pair <italic>v<sub>2</sub></italic></td><td rowspan="1" colspan="1">
                      <bold>27</bold>
                    </td></tr><tr><td rowspan="1" colspan="1">27</td><td rowspan="1" colspan="1">Setae <italic>c<sub>3</sub></italic> in line with setae <italic>c<sub>1</sub></italic> and <italic>c<sub>2</sub></italic></td><td rowspan="1" colspan="1">
                      <bold>28</bold>
                    </td></tr><tr><td rowspan="1" colspan="1">–</td><td rowspan="1" colspan="1">Setae <italic>c<sub>3</sub></italic> not in line with setae <italic>c<sub>1</sub></italic> and <italic>c<sub>2</sub></italic></td><td rowspan="1" colspan="1">
                      <bold>31</bold>
                    </td></tr><tr><td rowspan="1" colspan="1">28</td><td rowspan="1" colspan="1">Tibia I with 9 setae; genua I and II each with 4 setae</td><td rowspan="1" colspan="1">
                      <bold><italic><tp:taxon-name><tp:taxon-name-part taxon-name-part-type="genus" reg="Bryobia">B.</tp:taxon-name-part></tp:taxon-name></italic> (<italic><tp:taxon-name><tp:taxon-name-part taxon-name-part-type="genus" reg="Lyobia">L.</tp:taxon-name-part></tp:taxon-name></italic>) <italic><tp:taxon-name><tp:taxon-name-part taxon-name-part-type="genus" reg="Bryobia"/><tp:taxon-name-part taxon-name-part-type="species" reg="nothofagi">nothofagi</tp:taxon-name-part></tp:taxon-name></italic> Gonzalez, 1977</bold>
                    </td></tr><tr><td rowspan="1" colspan="1">–</td><td rowspan="1" colspan="1">Tibia I with 12 setae or more; genua I and II each with ≥ 4 setae</td><td rowspan="1" colspan="1">
                      <bold>29</bold>
                    </td></tr><tr><td rowspan="1" colspan="1">29</td><td rowspan="1" colspan="1">Tibia I with 2 sensory setae</td><td rowspan="1" colspan="1">
                      <bold>30</bold>
                    </td></tr><tr><td rowspan="1" colspan="1">–</td><td rowspan="1" colspan="1">Tibia I with 3 sensory setae; femora II and III with 8 and 5 setae, respectively</td><td rowspan="1" colspan="1">
                      <bold><italic><tp:taxon-name><tp:taxon-name-part taxon-name-part-type="genus" reg="Bryobia">B.</tp:taxon-name-part></tp:taxon-name></italic> (<italic><tp:taxon-name><tp:taxon-name-part taxon-name-part-type="genus" reg="Lyobia">L.</tp:taxon-name-part></tp:taxon-name></italic>) <italic><tp:taxon-name><tp:taxon-name-part taxon-name-part-type="genus" reg="Bryobia"/><tp:taxon-name-part taxon-name-part-type="species" reg="mirmoayedii">mirmoayedii</tp:taxon-name-part></tp:taxon-name></italic> Khanjani, Gotoh &amp; Kitashima, 2008</bold>
                    </td></tr><tr><td rowspan="1" colspan="1">30</td><td rowspan="1" colspan="1">Femora II and III with 10 and 7 setae, respectively</td><td rowspan="1" colspan="1"><bold><italic><tp:taxon-name><tp:taxon-name-part taxon-name-part-type="genus" reg="Bryobia">B.</tp:taxon-name-part></tp:taxon-name></italic> (<italic><tp:taxon-name><tp:taxon-name-part taxon-name-part-type="genus" reg="Lyobia">L.</tp:taxon-name-part></tp:taxon-name></italic>) <italic><tp:taxon-name><tp:taxon-name-part taxon-name-part-type="genus" reg="Bryobia"/><tp:taxon-name-part taxon-name-part-type="species" reg="cooremani">cooremani</tp:taxon-name-part></tp:taxon-name></italic> Eyndhoven &amp; Vacante</bold>,</td></tr><tr><td rowspan="1" colspan="1">–</td><td rowspan="1" colspan="1">Femora II and III with 7 and 4 setae, respectively</td><td rowspan="1" colspan="1">
                      <bold><italic><tp:taxon-name><tp:taxon-name-part taxon-name-part-type="genus" reg="Bryobia">B.</tp:taxon-name-part></tp:taxon-name></italic> (<italic><tp:taxon-name><tp:taxon-name-part taxon-name-part-type="genus" reg="Lyobia">L.</tp:taxon-name-part></tp:taxon-name></italic>) <italic><tp:taxon-name><tp:taxon-name-part taxon-name-part-type="genus" reg="Bryobia"/><tp:taxon-name-part taxon-name-part-type="species" reg="vaneyndhoveni">vaneyndhoveni</tp:taxon-name-part></tp:taxon-name></italic> Vacante, 1983</bold>
                    </td></tr><tr><td rowspan="1" colspan="1">31</td><td rowspan="1" colspan="1">Setae <italic>c<sub>3</sub></italic> below setae <italic>c<sub>2</sub></italic></td><td rowspan="1" colspan="1">
                      <bold><italic><tp:taxon-name><tp:taxon-name-part taxon-name-part-type="genus" reg="Bryobia">B.</tp:taxon-name-part></tp:taxon-name></italic> (<italic><tp:taxon-name><tp:taxon-name-part taxon-name-part-type="genus" reg="Lyobia">L.</tp:taxon-name-part></tp:taxon-name></italic>) <italic><tp:taxon-name><tp:taxon-name-part taxon-name-part-type="genus" reg="Bryobia"/><tp:taxon-name-part taxon-name-part-type="species" reg="eharai">eharai</tp:taxon-name-part></tp:taxon-name></italic> Pritchard &amp; Keifer, 1958</bold>
                    </td></tr><tr><td rowspan="1" colspan="1">–</td><td rowspan="1" colspan="1">Setae <italic>c<sub>3</sub></italic> above setae <italic>c<sub>2</sub></italic></td><td rowspan="1" colspan="1">
                      <bold>32</bold>
                    </td></tr><tr><td rowspan="1" colspan="1">32</td><td rowspan="1" colspan="1">Tarsus I with 8 sensory setae</td><td rowspan="1" colspan="1">
                      <bold>33</bold>
                    </td></tr><tr><td rowspan="1" colspan="1">–</td><td rowspan="1" colspan="1">Tarsus I with 7 sensory setae; genu I with 6 setae</td><td rowspan="1" colspan="1">
                      <bold>34</bold>
                    </td></tr><tr><td rowspan="1" colspan="1">33</td><td rowspan="1" colspan="1">Femora I and IV with 13–15 and 4 or 5 setae, respectively</td><td rowspan="1" colspan="1">
                      <bold><italic><tp:taxon-name><tp:taxon-name-part taxon-name-part-type="genus" reg="Bryobia">B.</tp:taxon-name-part></tp:taxon-name></italic> (<italic><tp:taxon-name><tp:taxon-name-part taxon-name-part-type="genus" reg="Lyobia">L.</tp:taxon-name-part></tp:taxon-name></italic>) <italic><tp:taxon-name><tp:taxon-name-part taxon-name-part-type="genus" reg="Bryobia"/><tp:taxon-name-part taxon-name-part-type="species" reg="cavalloroi">cavalloroi</tp:taxon-name-part></tp:taxon-name></italic> Vacante &amp; Eyndhoven, 1986</bold>
                    </td></tr><tr><td rowspan="1" colspan="1">–</td><td rowspan="1" colspan="1">Femora I and IV with 10–12 and 6 setae, respectively</td><td rowspan="1" colspan="1">
                      <bold><italic><tp:taxon-name><tp:taxon-name-part taxon-name-part-type="genus" reg="Bryobia">B.</tp:taxon-name-part></tp:taxon-name></italic> (<italic><tp:taxon-name><tp:taxon-name-part taxon-name-part-type="genus" reg="Lyobia">L.</tp:taxon-name-part></tp:taxon-name></italic>) <italic><tp:taxon-name><tp:taxon-name-part taxon-name-part-type="genus" reg="Bryobia"/><tp:taxon-name-part taxon-name-part-type="species" reg="ulicis">ulicis</tp:taxon-name-part></tp:taxon-name></italic> Eyndhoven, 1959</bold>
                    </td></tr><tr><td rowspan="1" colspan="1">34</td><td rowspan="1" colspan="1">Dorsum integument granulate with irregular striae</td><td rowspan="1" colspan="1">
                      <bold><italic><tp:taxon-name><tp:taxon-name-part taxon-name-part-type="genus" reg="Bryobia">B.</tp:taxon-name-part></tp:taxon-name></italic> (<italic><tp:taxon-name><tp:taxon-name-part taxon-name-part-type="genus" reg="Lyobia">L.</tp:taxon-name-part></tp:taxon-name></italic>) <italic><tp:taxon-name><tp:taxon-name-part taxon-name-part-type="genus" reg="Bryobia"/><tp:taxon-name-part taxon-name-part-type="species" reg="pyrenaica">pyrenaica</tp:taxon-name-part></tp:taxon-name></italic> Eyndhoven &amp; Vacante, 1985</bold>
                    </td></tr><tr><td rowspan="1" colspan="1">–</td><td rowspan="1" colspan="1">Dorsum integument granulated</td><td rowspan="1" colspan="1">
                      <bold><italic><tp:taxon-name><tp:taxon-name-part taxon-name-part-type="genus" reg="Bryobia">B.</tp:taxon-name-part></tp:taxon-name></italic> (<italic><tp:taxon-name><tp:taxon-name-part taxon-name-part-type="genus" reg="Lyobia">L.</tp:taxon-name-part></tp:taxon-name></italic>) <italic><tp:taxon-name><tp:taxon-name-part taxon-name-part-type="genus" reg="Bryobia"/><tp:taxon-name-part taxon-name-part-type="species" reg="strombolii">strombolii</tp:taxon-name-part></tp:taxon-name></italic> Vacante, 1983</bold>
                    </td></tr><tr><td rowspan="1" colspan="1">35</td><td rowspan="1" colspan="1">Setae <italic>c<sub>3</sub></italic> located above setae <italic>c<sub>2</sub></italic></td><td rowspan="1" colspan="1">
                      <bold>36</bold>
                    </td></tr><tr><td rowspan="1" colspan="1">–</td><td rowspan="1" colspan="1">Setae <italic>c<sub>3</sub></italic> located below setae <italic>c<sub>2</sub></italic>; empodia I with 2 pairs of tenent hairs</td><td rowspan="1" colspan="1">
                      <bold><italic><tp:taxon-name><tp:taxon-name-part taxon-name-part-type="genus" reg="Bryobia">B.</tp:taxon-name-part></tp:taxon-name></italic> (<italic><tp:taxon-name><tp:taxon-name-part taxon-name-part-type="genus" reg="Lyobia">L.</tp:taxon-name-part></tp:taxon-name></italic>) <italic><tp:taxon-name><tp:taxon-name-part taxon-name-part-type="genus" reg="Bryobia"/><tp:taxon-name-part taxon-name-part-type="species" reg="chongqingensis">chongqingensis</tp:taxon-name-part></tp:taxon-name></italic> Ma &amp; Yuan, 1981</bold>
                    </td></tr><tr><td rowspan="1" colspan="1">36</td><td rowspan="1" colspan="1">Genu I with 7 or 8 setae; femora II and III with 9 and 7 setae, respectively</td><td rowspan="1" colspan="1">
                      <bold><italic><tp:taxon-name><tp:taxon-name-part taxon-name-part-type="genus" reg="Bryobia">B.</tp:taxon-name-part></tp:taxon-name></italic> (<italic><tp:taxon-name><tp:taxon-name-part taxon-name-part-type="genus" reg="Lyobia">L.</tp:taxon-name-part></tp:taxon-name></italic>) <italic><tp:taxon-name><tp:taxon-name-part taxon-name-part-type="genus" reg="Bryobia"/><tp:taxon-name-part taxon-name-part-type="species" reg="aetnensis">aetnensis</tp:taxon-name-part></tp:taxon-name></italic> Vacante, 1983</bold>
                    </td></tr><tr><td rowspan="1" colspan="1">–</td><td rowspan="1" colspan="1">Genu I with &lt; 6 setae</td><td rowspan="1" colspan="1">
                      <bold>37</bold>
                    </td></tr><tr><td rowspan="1" colspan="1">37</td><td rowspan="1" colspan="1">Genu I with 6 setae; femur III with 6 setae</td><td rowspan="1" colspan="1">
                      <bold><italic><tp:taxon-name><tp:taxon-name-part taxon-name-part-type="genus" reg="Bryobia">B.</tp:taxon-name-part></tp:taxon-name></italic> (<italic><tp:taxon-name><tp:taxon-name-part taxon-name-part-type="genus" reg="Lyobia">L.</tp:taxon-name-part></tp:taxon-name></italic>) <italic><tp:taxon-name><tp:taxon-name-part taxon-name-part-type="genus" reg="Bryobia"/><tp:taxon-name-part taxon-name-part-type="species" reg="dekocki">dekocki</tp:taxon-name-part></tp:taxon-name></italic> Eyndhoven &amp; Vacante, 1985</bold>
                    </td></tr><tr><td rowspan="1" colspan="1">–</td><td rowspan="1" colspan="1">Genu I with 4 or 5 setae; femur III with 7 setae</td><td rowspan="1" colspan="1">
                      <bold><italic><tp:taxon-name><tp:taxon-name-part taxon-name-part-type="genus" reg="Bryobia">B.</tp:taxon-name-part></tp:taxon-name></italic> (<italic><tp:taxon-name><tp:taxon-name-part taxon-name-part-type="genus" reg="Lyobia">L.</tp:taxon-name-part></tp:taxon-name></italic>) <italic><tp:taxon-name><tp:taxon-name-part taxon-name-part-type="genus" reg="Bryobia"/><tp:taxon-name-part taxon-name-part-type="species" reg="vandaelei">vandaelei</tp:taxon-name-part></tp:taxon-name></italic> Vacante, 1983</bold>
                    </td></tr><tr><td rowspan="1" colspan="1">38</td><td rowspan="1" colspan="1">Dorsal body setae palmate or fan-shaped</td><td rowspan="1" colspan="1">
                      <bold>39</bold>
                    </td></tr><tr><td rowspan="1" colspan="1">–</td><td rowspan="1" colspan="1">Dorsal body setae lanceolate or slender</td><td rowspan="1" colspan="1">
                      <bold>46</bold>
                    </td></tr><tr><td rowspan="1" colspan="1">39</td><td rowspan="1" colspan="1">Peritremes with simple bulb distally</td><td rowspan="1" colspan="1">
                      <bold>40</bold>
                    </td></tr><tr><td rowspan="1" colspan="1">–</td><td rowspan="1" colspan="1">Peritremes anastomose distally</td><td rowspan="1" colspan="1">
                      <bold>42</bold>
                    </td></tr><tr><td rowspan="1" colspan="1">40</td><td rowspan="1" colspan="1">Dorsal body setae palmate; empodium I with 1 pair of tenent hairs</td><td rowspan="1" colspan="1">
                      <bold><italic><tp:taxon-name><tp:taxon-name-part taxon-name-part-type="genus" reg="Bryobia">B.</tp:taxon-name-part></tp:taxon-name></italic> (<italic><tp:taxon-name><tp:taxon-name-part taxon-name-part-type="genus" reg="Lyobia">L.</tp:taxon-name-part></tp:taxon-name></italic>) <italic><tp:taxon-name><tp:taxon-name-part taxon-name-part-type="genus" reg="Bryobia"/><tp:taxon-name-part taxon-name-part-type="species" reg="convolvulus">convolvulus</tp:taxon-name-part></tp:taxon-name></italic> Tuttle &amp; Baker, 1964</bold>
                    </td></tr><tr><td rowspan="1" colspan="1">–</td><td rowspan="1" colspan="1">Dorsal body setae fan-shaped</td><td rowspan="1" colspan="1">
                      <bold>41</bold>
                    </td></tr><tr><td rowspan="1" colspan="1">41</td><td rowspan="1" colspan="1">Empodium I with 1 pair of tenent hairs</td><td rowspan="1" colspan="1">
                      <bold><italic><tp:taxon-name><tp:taxon-name-part taxon-name-part-type="genus" reg="Bryobia">B.</tp:taxon-name-part></tp:taxon-name></italic> (<italic><tp:taxon-name><tp:taxon-name-part taxon-name-part-type="genus" reg="Lyobia">L.</tp:taxon-name-part></tp:taxon-name></italic>) <italic><tp:taxon-name><tp:taxon-name-part taxon-name-part-type="genus" reg="Bryobia"/><tp:taxon-name-part taxon-name-part-type="species" reg="oblonga">oblonga</tp:taxon-name-part></tp:taxon-name></italic> Livschits &amp; Mitrofanov, 1968</bold>
                    </td></tr><tr><td rowspan="1" colspan="1">–</td><td rowspan="1" colspan="1">Empodium I with ≥ 1 pairs of tenent hairs</td><td rowspan="1" colspan="1">
                      <bold><italic><tp:taxon-name><tp:taxon-name-part taxon-name-part-type="genus" reg="Bryobia">B.</tp:taxon-name-part></tp:taxon-name></italic> (<italic><tp:taxon-name><tp:taxon-name-part taxon-name-part-type="genus" reg="Lyobia">L.</tp:taxon-name-part></tp:taxon-name></italic>) <italic><tp:taxon-name><tp:taxon-name-part taxon-name-part-type="genus" reg="Bryobia"/><tp:taxon-name-part taxon-name-part-type="species" reg="kakuliana">kakuliana</tp:taxon-name-part></tp:taxon-name></italic> Reck, 1956</bold>
                    </td></tr><tr><td rowspan="1" colspan="1">42</td><td rowspan="1" colspan="1">Dorsocentral setae <italic>c<sub>1</sub></italic>-<italic>c<sub>1</sub></italic>, <italic>d<sub>1</sub></italic>-<italic>d<sub>1</sub></italic>, <italic>e<sub>1</sub></italic>-<italic>e<sub>1</sub></italic> very close to each other</td><td rowspan="1" colspan="1">
                      <bold><italic><tp:taxon-name><tp:taxon-name-part taxon-name-part-type="genus" reg="Bryobia">B.</tp:taxon-name-part></tp:taxon-name></italic> (<italic><tp:taxon-name><tp:taxon-name-part taxon-name-part-type="genus" reg="Lyobia">L.</tp:taxon-name-part></tp:taxon-name></italic>) <italic><tp:taxon-name><tp:taxon-name-part taxon-name-part-type="genus" reg="Bryobia"/><tp:taxon-name-part taxon-name-part-type="species" reg="angustisetis">angustisetis</tp:taxon-name-part></tp:taxon-name></italic> Jakobashvili, 1958</bold>
                    </td></tr><tr><td rowspan="1" colspan="1">–</td><td rowspan="1" colspan="1">Dorsocentral setae <italic>c<sub>1</sub></italic>-<italic>c<sub>1</sub></italic>, <italic>d<sub>1</sub></italic>-<italic>d<sub>1</sub></italic>, <italic>e<sub>1</sub></italic>-<italic>e<sub>1</sub></italic> widely spaced</td><td rowspan="1" colspan="1">
                      <bold>43</bold>
                    </td></tr><tr><td rowspan="1" colspan="1">43</td><td rowspan="1" colspan="1">Femur I with 23 setae; tibia I with 14 setae</td><td rowspan="1" colspan="1">
                      <bold><italic><tp:taxon-name><tp:taxon-name-part taxon-name-part-type="genus" reg="Bryobia">B.</tp:taxon-name-part></tp:taxon-name></italic> (<italic><tp:taxon-name><tp:taxon-name-part taxon-name-part-type="genus" reg="Lyobia">L.</tp:taxon-name-part></tp:taxon-name></italic>) <italic><tp:taxon-name><tp:taxon-name-part taxon-name-part-type="genus" reg="Bryobia"/><tp:taxon-name-part taxon-name-part-type="species" reg="parietariae">parietariae</tp:taxon-name-part></tp:taxon-name></italic> Reck, 1947</bold>
                    </td></tr><tr><td rowspan="1" colspan="1">–</td><td rowspan="1" colspan="1">Femur I with not more than 21 setae</td><td rowspan="1" colspan="1">
                      <bold>44</bold>
                    </td></tr><tr><td rowspan="1" colspan="1">44</td><td rowspan="1" colspan="1">Tibia I with 12 setae</td><td rowspan="1" colspan="1">
                      <bold><italic><tp:taxon-name><tp:taxon-name-part taxon-name-part-type="genus" reg="Bryobia">B.</tp:taxon-name-part></tp:taxon-name></italic> (<italic><tp:taxon-name><tp:taxon-name-part taxon-name-part-type="genus" reg="Lyobia">L.</tp:taxon-name-part></tp:taxon-name></italic>) <italic><tp:taxon-name><tp:taxon-name-part taxon-name-part-type="genus" reg="Bryobia"/><tp:taxon-name-part taxon-name-part-type="species" reg="centaureae">centaureae</tp:taxon-name-part></tp:taxon-name></italic> Livschits &amp; Mitrofanov, 1972</bold>
                    </td></tr><tr><td rowspan="1" colspan="1">–</td><td rowspan="1" colspan="1">Tibia I with 15–16 setae</td><td rowspan="1" colspan="1">
                      <bold>45</bold>
                    </td></tr><tr><td rowspan="1" colspan="1">45</td><td rowspan="1" colspan="1">Femur II with 9 setae</td><td rowspan="1" colspan="1">
                      <bold><italic><tp:taxon-name><tp:taxon-name-part taxon-name-part-type="genus" reg="Bryobia">B.</tp:taxon-name-part></tp:taxon-name></italic> (<italic><tp:taxon-name><tp:taxon-name-part taxon-name-part-type="genus" reg="Lyobia">L.</tp:taxon-name-part></tp:taxon-name></italic>) <italic><tp:taxon-name><tp:taxon-name-part taxon-name-part-type="genus" reg="Bryobia"/><tp:taxon-name-part taxon-name-part-type="species" reg="rubrioculus">rubrioculus</tp:taxon-name-part></tp:taxon-name></italic> (Scheuten, 1857)</bold>
                    </td></tr><tr><td rowspan="1" colspan="1">–</td><td rowspan="1" colspan="1">Femur II with 11 setae</td><td rowspan="1" colspan="1">
                      <bold><italic><tp:taxon-name><tp:taxon-name-part taxon-name-part-type="genus" reg="Bryobia">B.</tp:taxon-name-part></tp:taxon-name></italic> (<italic><tp:taxon-name><tp:taxon-name-part taxon-name-part-type="genus" reg="Lyobia">L.</tp:taxon-name-part></tp:taxon-name></italic>) <italic><tp:taxon-name><tp:taxon-name-part taxon-name-part-type="genus" reg="Bryobia"/><tp:taxon-name-part taxon-name-part-type="species" reg="tiliae">tiliae</tp:taxon-name-part></tp:taxon-name></italic> (Oudemans, 1928)</bold>
                    </td></tr><tr><td rowspan="1" colspan="1">46</td><td rowspan="1" colspan="1">Dorsal setae lanceolate (Fig. <xref ref-type="fig" rid="F6">6d</xref>)</td><td rowspan="1" colspan="1">
                      <bold>47</bold>
                    </td></tr><tr><td rowspan="1" colspan="1">–</td><td rowspan="1" colspan="1">Dorsal setae slender, long at least reaching (Fig. <xref ref-type="fig" rid="F6">6e</xref>), empodium I with 2 rows of tenent hairs</td><td rowspan="1" colspan="1">
                      <bold><italic><tp:taxon-name><tp:taxon-name-part taxon-name-part-type="genus" reg="Bryobia">B.</tp:taxon-name-part></tp:taxon-name></italic> (<italic><tp:taxon-name><tp:taxon-name-part taxon-name-part-type="genus" reg="Lyobia">L.</tp:taxon-name-part></tp:taxon-name></italic>) <italic><tp:taxon-name><tp:taxon-name-part taxon-name-part-type="genus" reg="Bryobia"/><tp:taxon-name-part taxon-name-part-type="species" reg="cinereae">cinereae</tp:taxon-name-part></tp:taxon-name></italic> Auger &amp; Migeon, 2014</bold>
                    </td></tr><tr><td rowspan="1" colspan="1">47</td><td rowspan="1" colspan="1">Tibiae III-IV each with 9 setae</td><td rowspan="1" colspan="1">
                      <bold>48</bold>
                    </td></tr><tr><td rowspan="1" colspan="1">–</td><td rowspan="1" colspan="1">Tibiae III-IV each with &lt; 9 setae; femur I with 12 setae or fewer</td><td rowspan="1" colspan="1">
                      <bold>49</bold>
                    </td></tr><tr><td rowspan="1" colspan="1">48</td><td rowspan="1" colspan="1">Femur I with 20 or 22 setae</td><td rowspan="1" colspan="1">
                      <bold><italic><tp:taxon-name><tp:taxon-name-part taxon-name-part-type="genus" reg="Bryobia">B.</tp:taxon-name-part></tp:taxon-name></italic> (<italic><tp:taxon-name><tp:taxon-name-part taxon-name-part-type="genus" reg="Lyobia">L.</tp:taxon-name-part></tp:taxon-name></italic>) <italic><tp:taxon-name><tp:taxon-name-part taxon-name-part-type="genus" reg="Bryobia"/><tp:taxon-name-part taxon-name-part-type="species" reg="gushariensis">gushariensis</tp:taxon-name-part></tp:taxon-name></italic> Livschits &amp; Mitrofanov, 1972</bold>
                    </td></tr><tr><td rowspan="1" colspan="1">–</td><td rowspan="1" colspan="1">Femur I with 13 or 18 setae</td><td rowspan="1" colspan="1">
                      <bold><italic><tp:taxon-name><tp:taxon-name-part taxon-name-part-type="genus" reg="Bryobia">B.</tp:taxon-name-part></tp:taxon-name></italic> (<italic><tp:taxon-name><tp:taxon-name-part taxon-name-part-type="genus" reg="Lyobia">L.</tp:taxon-name-part></tp:taxon-name></italic>) <italic><tp:taxon-name><tp:taxon-name-part taxon-name-part-type="genus" reg="Bryobia"/><tp:taxon-name-part taxon-name-part-type="species" reg="obihsaphedi">obihsaphedi</tp:taxon-name-part></tp:taxon-name></italic> Mitrofanov, 1968</bold>
                    </td></tr><tr><td rowspan="1" colspan="1">49</td><td rowspan="1" colspan="1">Femur I with 12 setae; tibiae III-IV each 7 setae</td><td rowspan="1" colspan="1">
                      <bold><italic><tp:taxon-name><tp:taxon-name-part taxon-name-part-type="genus" reg="Bryobia">B.</tp:taxon-name-part></tp:taxon-name></italic> (<italic><tp:taxon-name><tp:taxon-name-part taxon-name-part-type="genus" reg="Lyobia">L.</tp:taxon-name-part></tp:taxon-name></italic>) <italic><tp:taxon-name><tp:taxon-name-part taxon-name-part-type="genus" reg="Bryobia"/><tp:taxon-name-part taxon-name-part-type="species" reg="livschitzi">livschitzi</tp:taxon-name-part></tp:taxon-name></italic> Mitrofanov &amp; Strunkova, 1968</bold>
                    </td></tr><tr><td rowspan="1" colspan="1">–</td><td rowspan="1" colspan="1">Femur I with 8 or 9 setae; tibiae III-IV each with &lt; 7 setae</td><td rowspan="1" colspan="1">
                      <bold>50</bold>
                    </td></tr><tr><td rowspan="1" colspan="1">50</td><td rowspan="1" colspan="1">Setae on femora I-IV 9–7–5–3; tibiae III-IV each with 4 setae</td><td rowspan="1" colspan="1">
                      <bold><italic><tp:taxon-name><tp:taxon-name-part taxon-name-part-type="genus" reg="Bryobia">B.</tp:taxon-name-part></tp:taxon-name></italic> (<italic><tp:taxon-name><tp:taxon-name-part taxon-name-part-type="genus" reg="Lyobia">L.</tp:taxon-name-part></tp:taxon-name></italic>) <italic><tp:taxon-name><tp:taxon-name-part taxon-name-part-type="genus" reg="Bryobia"/><tp:taxon-name-part taxon-name-part-type="species" reg="astragali">astragali</tp:taxon-name-part></tp:taxon-name></italic> Strunkova &amp; Mitrofanov, 1983</bold>
                    </td></tr><tr><td rowspan="1" colspan="1">–</td><td rowspan="1" colspan="1">Setae on femora I-IV 8–7–4–2; tibiae III-IV with 3 and 5 setae, respectively</td><td rowspan="1" colspan="1">
                      <bold><italic><tp:taxon-name><tp:taxon-name-part taxon-name-part-type="genus" reg="Bryobia">B.</tp:taxon-name-part></tp:taxon-name></italic> (<italic><tp:taxon-name><tp:taxon-name-part taxon-name-part-type="genus" reg="Lyobia">L.</tp:taxon-name-part></tp:taxon-name></italic>) <italic><tp:taxon-name><tp:taxon-name-part taxon-name-part-type="genus" reg="Bryobia"/><tp:taxon-name-part taxon-name-part-type="species" reg="bucharica">bucharica</tp:taxon-name-part></tp:taxon-name></italic> Strunkova &amp; Mitrofanov, 1983</bold>
                    </td></tr></tbody></table></table-wrap></sec><sec sec-type="﻿Notes on the species of the subgenus Lyobia" id="SECID0E1RAK"><title>﻿Notes on the species of the subgenus <tp:taxon-name><tp:taxon-name-part taxon-name-part-type="genus" reg="Bryobia"/><tp:taxon-name-part taxon-name-part-type="subgenus" reg="Lyobia">Lyobia</tp:taxon-name-part></tp:taxon-name></title><p>The subgenus <tp:taxon-name><tp:taxon-name-part taxon-name-part-type="genus" reg="Bryobia"/><tp:taxon-name-part taxon-name-part-type="subgenus" reg="Lyobia">Lyobia</tp:taxon-name-part></tp:taxon-name> includes 58 species (<xref ref-type="bibr" rid="B56">Mirza et al. 2024</xref>) but the key to only 51 species is provided above. The species <tp:taxon-name><tp:taxon-name-part taxon-name-part-type="genus" reg="Bryobia">B.</tp:taxon-name-part> (<tp:taxon-name-part taxon-name-part-type="subgenus" reg="Lyobia">L.</tp:taxon-name-part>) <tp:taxon-name-part taxon-name-part-type="species" reg="ericoides">ericoides</tp:taxon-name-part></tp:taxon-name> Meyer, 1974, belonging to the species group <italic><tp:taxon-name><tp:taxon-name-part taxon-name-part-type="genus" reg="Aplonobia"/><tp:taxon-name-part taxon-name-part-type="species" reg="eurotiae">eurotiae</tp:taxon-name-part></tp:taxon-name></italic>, is excluded from the key due to leg I true claw morphology. The status of the remaining six species, all belonging to the species group <italic><tp:taxon-name><tp:taxon-name-part taxon-name-part-type="genus" reg="Bryobia"/><tp:taxon-name-part taxon-name-part-type="species" reg="rubrioculus">rubrioculus</tp:taxon-name-part></tp:taxon-name></italic>, are discussed below.</p></sec><sec sec-type="﻿Species group eurotiae" id="SECID0EYTAK"><title>﻿Species group <italic><tp:taxon-name><tp:taxon-name-part taxon-name-part-type="genus" reg="Aplonobia"/><tp:taxon-name-part taxon-name-part-type="species" reg="eurotiae">eurotiae</tp:taxon-name-part></tp:taxon-name></italic></title><p>The two species in this species group <tp:taxon-name><tp:taxon-name-part taxon-name-part-type="genus" reg="Bryobia">B.</tp:taxon-name-part> (<tp:taxon-name-part taxon-name-part-type="subgenus" reg="Lyobia">L.</tp:taxon-name-part>) <tp:taxon-name-part taxon-name-part-type="species" reg="eurotiae">eurotiae</tp:taxon-name-part></tp:taxon-name> Mitrofanov, 1973 and <tp:taxon-name><tp:taxon-name-part taxon-name-part-type="genus" reg="Bryobia">B.</tp:taxon-name-part> (<tp:taxon-name-part taxon-name-part-type="subgenus" reg="Lyobia">L.</tp:taxon-name-part>) <tp:taxon-name-part taxon-name-part-type="species" reg="pamirica">pamirica</tp:taxon-name-part></tp:taxon-name> Mitrofanov, 1973, are morphologically similar and share the type host plant (<italic><tp:taxon-name><tp:taxon-name-part taxon-name-part-type="genus" reg="Eurotia">Eurotia</tp:taxon-name-part></tp:taxon-name></italic> sp.), type locality (Tadjikistan), and date of collection (23 July 1967). These two species share most morphological characteristics, including similar body length and width, lacking propodosomal lateral lobes, setae <italic>v<sub>2</sub></italic> longer than <italic>v<sub>1</sub></italic>, slender setiform setae, length of leg I equal to body length, number of tenant hairs on leg empodia I-IV, and most of the leg chaetotaxy. The morphological characters which differentiate <tp:taxon-name><tp:taxon-name-part taxon-name-part-type="genus" reg="Bryobia">B.</tp:taxon-name-part> (<tp:taxon-name-part taxon-name-part-type="subgenus" reg="Lyobia">L.</tp:taxon-name-part>) <tp:taxon-name-part taxon-name-part-type="species" reg="eurotiae">eurotiae</tp:taxon-name-part></tp:taxon-name> from <tp:taxon-name><tp:taxon-name-part taxon-name-part-type="genus" reg="Bryobia">B.</tp:taxon-name-part> (<tp:taxon-name-part taxon-name-part-type="subgenus" reg="Lyobia">L.</tp:taxon-name-part>) <tp:taxon-name-part taxon-name-part-type="species" reg="pamirica">pamirica</tp:taxon-name-part></tp:taxon-name> include state of propodosomal lobes (completely absent vs inner lobes joined from the middle, forming a cone), dorsal setal tubercles (indistinct vs distinct), leg chaetotaxy of femora I-III (9-7-4 vs 8-6-3), genua I and II (8-5 vs 4-4), and tibia II (9 vs 6), respectively. The differences in leg chaetotaxy mentioned above should be re-examined and could be considered as variations. The original description of <tp:taxon-name><tp:taxon-name-part taxon-name-part-type="genus" reg="Bryobia">B.</tp:taxon-name-part> (<tp:taxon-name-part taxon-name-part-type="subgenus" reg="Lyobia">L.</tp:taxon-name-part>) <tp:taxon-name-part taxon-name-part-type="species" reg="eurotiae">eurotiae</tp:taxon-name-part></tp:taxon-name> provides leg chaetotaxy in which tibia I has 24 setae. It appears that the setal count of tibia I was missed, and the setal counts for tarsus I were provided. It could be assumed that there are 24 setae on tarsus I, which was also described for <tp:taxon-name><tp:taxon-name-part taxon-name-part-type="genus" reg="Bryobia">B.</tp:taxon-name-part> (<tp:taxon-name-part taxon-name-part-type="subgenus" reg="Lyobia">L.</tp:taxon-name-part>) <tp:taxon-name-part taxon-name-part-type="species" reg="pamirica">pamirica</tp:taxon-name-part></tp:taxon-name> because the chaetotaxy of tibiae II-IV is similar in both species. Similarly, the setae <italic>f<sub>1</sub></italic> were described to be present sublaterally in <tp:taxon-name><tp:taxon-name-part taxon-name-part-type="genus" reg="Bryobia">B.</tp:taxon-name-part> (<tp:taxon-name-part taxon-name-part-type="subgenus" reg="Lyobia">L.</tp:taxon-name-part>) <tp:taxon-name-part taxon-name-part-type="species" reg="pamirica">pamirica</tp:taxon-name-part></tp:taxon-name>, while they are illustrated as aligned with dorsocentral setae <italic>c<sub>1</sub></italic>. Hence, the setae <italic>f<sub>1</sub></italic> are present centrally or subcentrally in <tp:taxon-name><tp:taxon-name-part taxon-name-part-type="genus" reg="Bryobia">B.</tp:taxon-name-part> (<tp:taxon-name-part taxon-name-part-type="subgenus" reg="Lyobia">L.</tp:taxon-name-part>) <tp:taxon-name-part taxon-name-part-type="species" reg="pamirica">pamirica</tp:taxon-name-part></tp:taxon-name>, similar to <tp:taxon-name><tp:taxon-name-part taxon-name-part-type="genus" reg="Bryobia">B.</tp:taxon-name-part> (<tp:taxon-name-part taxon-name-part-type="subgenus" reg="Lyobia">L.</tp:taxon-name-part>) <tp:taxon-name-part taxon-name-part-type="species" reg="eurotiae">eurotiae</tp:taxon-name-part></tp:taxon-name>. Although there is evidence for the possible synonymy of these two species, it is important to re-examine the type specimens to reach a definitive conclusion.</p></sec><sec sec-type="﻿Species group sarothamni" id="SECID0EBZAK"><title>﻿Species group <italic><tp:taxon-name><tp:taxon-name-part taxon-name-part-type="genus" reg="Bryobia"/><tp:taxon-name-part taxon-name-part-type="species" reg="sarothamni">sarothamni</tp:taxon-name-part></tp:taxon-name></italic></title><p>There are seven species in this species group (<xref ref-type="bibr" rid="B56">Mirza et al. 2024</xref>). The morphology of propodosomal lobes has been described with variations. For instance, <tp:taxon-name><tp:taxon-name-part taxon-name-part-type="genus" reg="Bryobia">B.</tp:taxon-name-part> (<tp:taxon-name-part taxon-name-part-type="subgenus" reg="Lyobia">L.</tp:taxon-name-part>) <tp:taxon-name-part taxon-name-part-type="species" reg="sarothamni">sarothamni</tp:taxon-name-part></tp:taxon-name> Geijskes, 1939, was originally described from the Netherlands, with the presence of four propodosomal lobes in the form of tubercles (<xref ref-type="bibr" rid="B24">Geijskes 1939</xref>). <xref ref-type="bibr" rid="B65">Pritchard and Baker (1955)</xref> distinguished the English population of <tp:taxon-name><tp:taxon-name-part taxon-name-part-type="genus" reg="Bryobia">B.</tp:taxon-name-part> (<tp:taxon-name-part taxon-name-part-type="subgenus" reg="Lyobia">L.</tp:taxon-name-part>) <tp:taxon-name-part taxon-name-part-type="species" reg="sarothamni">sarothamni</tp:taxon-name-part></tp:taxon-name> with a complete absence of “cephalic projections”. <xref ref-type="bibr" rid="B12">Baker and Tuttle (1994)</xref> reported the presence of the propodosomal projection, where outer ones were as broad as long, and 1/3 as long as the inner pair. This situation is similar to that in the <italic><tp:taxon-name><tp:taxon-name-part taxon-name-part-type="genus" reg="Bryobia"/><tp:taxon-name-part taxon-name-part-type="species" reg="praetiosa">praetiosa</tp:taxon-name-part></tp:taxon-name></italic> species complex (in the subgenus <tp:taxon-name><tp:taxon-name-part taxon-name-part-type="genus" reg="Bryobia">Bryobia</tp:taxon-name-part> (<tp:taxon-name-part taxon-name-part-type="subgenus" reg="Bryobia">B.</tp:taxon-name-part>)</tp:taxon-name>). It is recommended to approach the species in this species group with extreme caution, and morphological variations should be completely understood before describing new taxa.</p></sec><sec sec-type="﻿Species group rubrioculus" id="SECID0ES2AK"><title>﻿Species group <italic><tp:taxon-name><tp:taxon-name-part taxon-name-part-type="genus" reg="Bryobia"/><tp:taxon-name-part taxon-name-part-type="species" reg="rubrioculus">rubrioculus</tp:taxon-name-part></tp:taxon-name></italic></title><p>There are 48 species included in this species group (<xref ref-type="bibr" rid="B56">Mirza et al. 2024</xref>). The species <tp:taxon-name><tp:taxon-name-part taxon-name-part-type="genus" reg="Bryobia">B.</tp:taxon-name-part> (<tp:taxon-name-part taxon-name-part-type="subgenus" reg="Lyobia">L.</tp:taxon-name-part>) <tp:taxon-name-part taxon-name-part-type="species" reg="cinereae">cinereae</tp:taxon-name-part></tp:taxon-name> Auger &amp; Migeon, 2014 was placed in the species group <italic><tp:taxon-name><tp:taxon-name-part taxon-name-part-type="genus" reg="Bryobia"/><tp:taxon-name-part taxon-name-part-type="species" reg="sarothamni">sarothamni</tp:taxon-name-part></tp:taxon-name></italic> (<xref ref-type="bibr" rid="B56">Mirza et al. 2024</xref>). However, in the present study, it is included in the species group <italic><tp:taxon-name><tp:taxon-name-part taxon-name-part-type="genus" reg="Bryobia"/><tp:taxon-name-part taxon-name-part-type="species" reg="rubrioculus">rubrioculus</tp:taxon-name-part></tp:taxon-name></italic> due to the marginal position of sacral <italic>f<sub>1</sub></italic> and <italic>f<sub>2</sub></italic> setae. This species is morphologically close to <tp:taxon-name><tp:taxon-name-part taxon-name-part-type="genus" reg="Bryobia">B.</tp:taxon-name-part> (<tp:taxon-name-part taxon-name-part-type="subgenus" reg="Lyobia">L.</tp:taxon-name-part>) <tp:taxon-name-part taxon-name-part-type="species" reg="belliloci">belliloci</tp:taxon-name-part></tp:taxon-name> Auger, Arabuli &amp; Migeon, 2015; however, the morphological differences are debatable. It has been stated that setae <italic>d<sub>1</sub></italic> clearly surpass the bases of <italic>e<sub>1</sub></italic> in <tp:taxon-name><tp:taxon-name-part taxon-name-part-type="genus" reg="Bryobia">B.</tp:taxon-name-part> (<tp:taxon-name-part taxon-name-part-type="subgenus" reg="Lyobia">L.</tp:taxon-name-part>) <tp:taxon-name-part taxon-name-part-type="species" reg="belliloci">belliloci</tp:taxon-name-part></tp:taxon-name> (illustrated as just passing) while setae <italic>d<sub>1</sub></italic> just reach the base of setae <italic>e<sub>1</sub></italic> in <tp:taxon-name><tp:taxon-name-part taxon-name-part-type="genus" reg="Bryobia">B.</tp:taxon-name-part> (<tp:taxon-name-part taxon-name-part-type="subgenus" reg="Lyobia">L.</tp:taxon-name-part>) <tp:taxon-name-part taxon-name-part-type="species" reg="cinereae">cinereae</tp:taxon-name-part></tp:taxon-name> (<xref ref-type="bibr" rid="B2">Auger and Migeon 2014</xref>). There are other morphological characters which were used to differentiate <tp:taxon-name><tp:taxon-name-part taxon-name-part-type="genus" reg="Bryobia">B.</tp:taxon-name-part> (<tp:taxon-name-part taxon-name-part-type="subgenus" reg="Lyobia">L.</tp:taxon-name-part>) <tp:taxon-name-part taxon-name-part-type="species" reg="belliloci">belliloci</tp:taxon-name-part></tp:taxon-name> from <tp:taxon-name><tp:taxon-name-part taxon-name-part-type="genus" reg="Bryobia">B.</tp:taxon-name-part> (<tp:taxon-name-part taxon-name-part-type="subgenus" reg="Lyobia">L.</tp:taxon-name-part>) <tp:taxon-name-part taxon-name-part-type="species" reg="cinereae">cinereae</tp:taxon-name-part></tp:taxon-name> including the depth of the inner lobe incisions (but illustrated as exactly same for both species), peritremal distal enlargement length (both anastomosing but length has 7 μm difference), length of internal seta <italic>l’<sub>1</sub></italic> on femur I, lengths and shapes of coxal setae <italic>1b</italic> and <italic>1c</italic> (discrepancies in the description and illustrations of <tp:taxon-name><tp:taxon-name-part taxon-name-part-type="genus" reg="Bryobia">B.</tp:taxon-name-part> (<tp:taxon-name-part taxon-name-part-type="subgenus" reg="Lyobia">L.</tp:taxon-name-part>) <tp:taxon-name-part taxon-name-part-type="species" reg="belliloci">belliloci</tp:taxon-name-part></tp:taxon-name>). These characters may reflect variations in the morphologies, especially when both species have the same host plant, <italic><tp:taxon-name><tp:taxon-name-part taxon-name-part-type="genus" reg="Genista">Genista</tp:taxon-name-part><tp:taxon-name-part taxon-name-part-type="species" reg="cinerae">cinerae</tp:taxon-name-part></tp:taxon-name></italic>, and are both reported from France (<xref ref-type="bibr" rid="B2">Auger and Migeon 2014</xref>; <xref ref-type="bibr" rid="B4">Auger et al. 2015</xref>). The species <tp:taxon-name><tp:taxon-name-part taxon-name-part-type="genus" reg="Bryobia">B.</tp:taxon-name-part> (<tp:taxon-name-part taxon-name-part-type="subgenus" reg="Lyobia">L.</tp:taxon-name-part>) <tp:taxon-name-part taxon-name-part-type="species" reg="belliloci">belliloci</tp:taxon-name-part></tp:taxon-name> is excluded from the key, and perhaps further studies may suggest it as a junior synonym of <tp:taxon-name><tp:taxon-name-part taxon-name-part-type="genus" reg="Bryobia">B.</tp:taxon-name-part> (<tp:taxon-name-part taxon-name-part-type="subgenus" reg="Lyobia">L.</tp:taxon-name-part>) <tp:taxon-name-part taxon-name-part-type="species" reg="cinereae">cinereae</tp:taxon-name-part></tp:taxon-name>.</p><p>The four species <tp:taxon-name><tp:taxon-name-part taxon-name-part-type="genus" reg="Bryobia">B.</tp:taxon-name-part> (<tp:taxon-name-part taxon-name-part-type="subgenus" reg="Lyobia">L.</tp:taxon-name-part>) <tp:taxon-name-part taxon-name-part-type="species" reg="tiliae">tiliae</tp:taxon-name-part></tp:taxon-name> (Oudemans, 1928; Germany), <tp:taxon-name><tp:taxon-name-part taxon-name-part-type="genus" reg="Bryobia">B.</tp:taxon-name-part> (<tp:taxon-name-part taxon-name-part-type="subgenus" reg="Lyobia">L.</tp:taxon-name-part>) <tp:taxon-name-part taxon-name-part-type="species" reg="rubrioculus">rubrioculus</tp:taxon-name-part></tp:taxon-name> (Scheuten, 1857; Germany), <tp:taxon-name><tp:taxon-name-part taxon-name-part-type="genus" reg="Bryobia">B.</tp:taxon-name-part> (<tp:taxon-name-part taxon-name-part-type="subgenus" reg="Lyobia">L.</tp:taxon-name-part>) <tp:taxon-name-part taxon-name-part-type="species" reg="lonicerae">lonicerae</tp:taxon-name-part></tp:taxon-name> Reck, 1956 (Georgia), and <italic>B</italic> (<italic><tp:taxon-name><tp:taxon-name-part taxon-name-part-type="genus" reg="Lyobia">L.</tp:taxon-name-part></tp:taxon-name></italic>) <italic><tp:taxon-name><tp:taxon-name-part taxon-name-part-type="genus" reg="Bryobia"/><tp:taxon-name-part taxon-name-part-type="species" reg="ulmophila">ulmophila</tp:taxon-name-part></tp:taxon-name></italic> Reck, 1947 (Georgia), are very similar to each other in all morphological aspects including leg morphology. The species <tp:taxon-name><tp:taxon-name-part taxon-name-part-type="genus" reg="Bryobia">B.</tp:taxon-name-part> (<tp:taxon-name-part taxon-name-part-type="subgenus" reg="Lyobia">L.</tp:taxon-name-part>) <tp:taxon-name-part taxon-name-part-type="species" reg="rubrioculus">rubrioculus</tp:taxon-name-part></tp:taxon-name> has been described and illustrated from different regions of the world and number of species have been synonymized under it (<xref ref-type="bibr" rid="B55">Migeon and Dorkeld 2025</xref>). <xref ref-type="bibr" rid="B23">Frommer and Jorgensen (1972)</xref> studied the morphological and behavioral variations with host specificity of <tp:taxon-name><tp:taxon-name-part taxon-name-part-type="genus" reg="Bryobia">B.</tp:taxon-name-part> (<tp:taxon-name-part taxon-name-part-type="subgenus" reg="Lyobia">L.</tp:taxon-name-part>) <tp:taxon-name-part taxon-name-part-type="species" reg="rubrioculus">rubrioculus</tp:taxon-name-part></tp:taxon-name> and distinctly separated this species from <tp:taxon-name><tp:taxon-name-part taxon-name-part-type="genus" reg="Bryobia">B.</tp:taxon-name-part> (<tp:taxon-name-part taxon-name-part-type="subgenus" reg="Lyobia">L.</tp:taxon-name-part>) <tp:taxon-name-part taxon-name-part-type="species" reg="praetiosa">praetiosa</tp:taxon-name-part></tp:taxon-name>. The two species <tp:taxon-name><tp:taxon-name-part taxon-name-part-type="genus" reg="Bryobia">B.</tp:taxon-name-part> (<tp:taxon-name-part taxon-name-part-type="subgenus" reg="Lyobia">L.</tp:taxon-name-part>) <tp:taxon-name-part taxon-name-part-type="species" reg="lonicerae">lonicerae</tp:taxon-name-part></tp:taxon-name> and <tp:taxon-name><tp:taxon-name-part taxon-name-part-type="genus" reg="Bryobia">B.</tp:taxon-name-part> (<tp:taxon-name-part taxon-name-part-type="subgenus" reg="Lyobia">L.</tp:taxon-name-part>) <tp:taxon-name-part taxon-name-part-type="species" reg="ulmophila">ulmophila</tp:taxon-name-part></tp:taxon-name> were morphologically compared with <tp:taxon-name><tp:taxon-name-part taxon-name-part-type="genus" reg="Bryobia">B.</tp:taxon-name-part> (<tp:taxon-name-part taxon-name-part-type="subgenus" reg="Lyobia">L.</tp:taxon-name-part>) <tp:taxon-name-part taxon-name-part-type="species" reg="redikorzevi">redikorzevi</tp:taxon-name-part></tp:taxon-name> that is considered a synonym of <tp:taxon-name><tp:taxon-name-part taxon-name-part-type="genus" reg="Bryobia">B.</tp:taxon-name-part> (<tp:taxon-name-part taxon-name-part-type="subgenus" reg="Lyobia">L.</tp:taxon-name-part>) <tp:taxon-name-part taxon-name-part-type="species" reg="rubrioculus">rubrioculus</tp:taxon-name-part></tp:taxon-name> by Frommer and Jorgenson (1972). Wainstein (1960) considered <tp:taxon-name><tp:taxon-name-part taxon-name-part-type="genus" reg="Bryobia">B.</tp:taxon-name-part> (<tp:taxon-name-part taxon-name-part-type="subgenus" reg="Lyobia">L.</tp:taxon-name-part>) <tp:taxon-name-part taxon-name-part-type="species" reg="ulmophila">ulmophila</tp:taxon-name-part></tp:taxon-name> as synonym of <tp:taxon-name><tp:taxon-name-part taxon-name-part-type="genus" reg="Bryobia">B.</tp:taxon-name-part> (<tp:taxon-name-part taxon-name-part-type="subgenus" reg="Lyobia">L.</tp:taxon-name-part>) <tp:taxon-name-part taxon-name-part-type="species" reg="redikorzevi">redikorzevi</tp:taxon-name-part></tp:taxon-name>. The species <tp:taxon-name><tp:taxon-name-part taxon-name-part-type="genus" reg="Bryobia">B.</tp:taxon-name-part> (<tp:taxon-name-part taxon-name-part-type="subgenus" reg="Lyobia">L.</tp:taxon-name-part>) <tp:taxon-name-part taxon-name-part-type="species" reg="tiliae">tiliae</tp:taxon-name-part></tp:taxon-name> was originally described as a type species of the genus <italic><tp:taxon-name><tp:taxon-name-part taxon-name-part-type="genus" reg="Schmiedleinia">Schmiedleinia</tp:taxon-name-part></tp:taxon-name></italic> Oudemans, 1928, based on the larval specimens collected from the host plant <italic>Tiliae</italic> sp. in Germany (<xref ref-type="bibr" rid="B62">Oudemans 1928</xref>). The genus was later synonymized with the genus <italic><tp:taxon-name><tp:taxon-name-part taxon-name-part-type="genus" reg="Bryobia">Bryobia</tp:taxon-name-part></tp:taxon-name></italic>, and the species <italic><tp:taxon-name><tp:taxon-name-part taxon-name-part-type="genus" reg="Bryobia"/><tp:taxon-name-part taxon-name-part-type="species" reg="tiliae">tiliae</tp:taxon-name-part></tp:taxon-name></italic> was considered as the larvae of <italic><tp:taxon-name><tp:taxon-name-part taxon-name-part-type="genus" reg="Bryobia">B.</tp:taxon-name-part><tp:taxon-name-part taxon-name-part-type="species" reg="praetiosa">praetiosa</tp:taxon-name-part></tp:taxon-name></italic> (<xref ref-type="bibr" rid="B63">Oudemans 1930</xref>). <xref ref-type="bibr" rid="B8">Bagdasarian (1957)</xref> described the species <tp:taxon-name><tp:taxon-name-part taxon-name-part-type="genus" reg="Bryobia">B.</tp:taxon-name-part> (<tp:taxon-name-part taxon-name-part-type="subgenus" reg="Lyobia">L.</tp:taxon-name-part>) <tp:taxon-name-part taxon-name-part-type="species" reg="tiliae">tiliae</tp:taxon-name-part></tp:taxon-name> from Armenia on the same host plant, <italic>Tiliae</italic> sp. It was later considered a synonym of the species described by <xref ref-type="bibr" rid="B62">Oudemans (1928)</xref> (Wainstein 1960). In that synonymy, <tp:taxon-name><tp:taxon-name-part taxon-name-part-type="genus" reg="Bryobia">B.</tp:taxon-name-part> (<tp:taxon-name-part taxon-name-part-type="subgenus" reg="Lyobia">L.</tp:taxon-name-part>) <tp:taxon-name-part taxon-name-part-type="species" reg="tiliae">tiliae</tp:taxon-name-part></tp:taxon-name> was considered to be morphologically close to <tp:taxon-name><tp:taxon-name-part taxon-name-part-type="genus" reg="Bryobia">B.</tp:taxon-name-part> (<tp:taxon-name-part taxon-name-part-type="subgenus" reg="Lyobia">L.</tp:taxon-name-part>) <tp:taxon-name-part taxon-name-part-type="species" reg="ulmophila">ulmophila</tp:taxon-name-part></tp:taxon-name> and <tp:taxon-name><tp:taxon-name-part taxon-name-part-type="genus" reg="Bryobia">B.</tp:taxon-name-part> (<tp:taxon-name-part taxon-name-part-type="subgenus" reg="Lyobia">L.</tp:taxon-name-part>) <tp:taxon-name-part taxon-name-part-type="species" reg="redikorzevi">redikorzevi</tp:taxon-name-part></tp:taxon-name> (<xref ref-type="bibr" rid="B8">Bagdasarian 1957</xref>) but distinguished based on the number of setae on leg femur I. Both of the latter two species have been considered as a synonym of <tp:taxon-name><tp:taxon-name-part taxon-name-part-type="genus" reg="Bryobia">B.</tp:taxon-name-part> (<tp:taxon-name-part taxon-name-part-type="subgenus" reg="Lyobia">L.</tp:taxon-name-part>) <tp:taxon-name-part taxon-name-part-type="species" reg="rubrioculus">rubrioculus</tp:taxon-name-part></tp:taxon-name>. The leg chaetotaxy alone would not be sufficient to confidently validate the identity of the species. In light of this debate, it would be difficult to reach any definitive conclusion regarding the validity of these three species, and their synonymy with <tp:taxon-name><tp:taxon-name-part taxon-name-part-type="genus" reg="Bryobia">B.</tp:taxon-name-part> (<tp:taxon-name-part taxon-name-part-type="subgenus" reg="Lyobia">L.</tp:taxon-name-part>) <tp:taxon-name-part taxon-name-part-type="species" reg="rubrioculus">rubrioculus</tp:taxon-name-part></tp:taxon-name> requires further investigation.</p><p><xref ref-type="bibr" rid="B84">Eyndhoven and Vacante (1985)</xref> described 13 species belonging to the <italic><tp:taxon-name><tp:taxon-name-part taxon-name-part-type="genus" reg="Bryobia"/><tp:taxon-name-part taxon-name-part-type="species" reg="berlesei">berlesei</tp:taxon-name-part></tp:taxon-name></italic> species group, eight of which were described for the first time. Among them, five species <tp:taxon-name><tp:taxon-name-part taxon-name-part-type="genus" reg="Bryobia">B.</tp:taxon-name-part> (<tp:taxon-name-part taxon-name-part-type="subgenus" reg="Lyobia">L.</tp:taxon-name-part>) <tp:taxon-name-part taxon-name-part-type="species" reg="pandayi">pandayi</tp:taxon-name-part></tp:taxon-name> Eyndhoven &amp; Vacante, 1985, <tp:taxon-name><tp:taxon-name-part taxon-name-part-type="genus" reg="Bryobia">B.</tp:taxon-name-part> (<tp:taxon-name-part taxon-name-part-type="subgenus" reg="Lyobia">L.</tp:taxon-name-part>) <tp:taxon-name-part taxon-name-part-type="species" reg="pyrenaica">pyrenaica</tp:taxon-name-part></tp:taxon-name> Eyndhoven &amp; Vacante, 1985, <tp:taxon-name><tp:taxon-name-part taxon-name-part-type="genus" reg="Bryobia">B.</tp:taxon-name-part> (<tp:taxon-name-part taxon-name-part-type="subgenus" reg="Lyobia">L.</tp:taxon-name-part>) <tp:taxon-name-part taxon-name-part-type="species" reg="pelerentsi">pelerentsi</tp:taxon-name-part></tp:taxon-name> Eyndhoven &amp; Vacante, 1985, <tp:taxon-name><tp:taxon-name-part taxon-name-part-type="genus" reg="Bryobia">B.</tp:taxon-name-part> (<tp:taxon-name-part taxon-name-part-type="subgenus" reg="Lyobia">L.</tp:taxon-name-part>) <tp:taxon-name-part taxon-name-part-type="species" reg="dikmenensis">dikmenensis</tp:taxon-name-part></tp:taxon-name> Eyndhoven &amp; Vacante, 1985, and <tp:taxon-name><tp:taxon-name-part taxon-name-part-type="genus" reg="Bryobia">B.</tp:taxon-name-part> (<tp:taxon-name-part taxon-name-part-type="subgenus" reg="Lyobia">L.</tp:taxon-name-part>) <tp:taxon-name-part taxon-name-part-type="species" reg="provincialis">provincialis</tp:taxon-name-part></tp:taxon-name> Eyndhoven &amp; Vacante, 1985, have variable morphological characters. The three species <tp:taxon-name><tp:taxon-name-part taxon-name-part-type="genus" reg="Bryobia">B.</tp:taxon-name-part> (<tp:taxon-name-part taxon-name-part-type="subgenus" reg="Lyobia">L.</tp:taxon-name-part>) <tp:taxon-name-part taxon-name-part-type="species" reg="pandayi">pandayi</tp:taxon-name-part></tp:taxon-name>, <tp:taxon-name><tp:taxon-name-part taxon-name-part-type="genus" reg="Bryobia">B.</tp:taxon-name-part> (<tp:taxon-name-part taxon-name-part-type="subgenus" reg="Lyobia">L.</tp:taxon-name-part>) <tp:taxon-name-part taxon-name-part-type="species" reg="pyrenaica">pyrenaica</tp:taxon-name-part></tp:taxon-name>, and <tp:taxon-name><tp:taxon-name-part taxon-name-part-type="genus" reg="Bryobia">B.</tp:taxon-name-part> (<tp:taxon-name-part taxon-name-part-type="subgenus" reg="Lyobia">L.</tp:taxon-name-part>) <tp:taxon-name-part taxon-name-part-type="species" reg="pelerentsi">pelerentsi</tp:taxon-name-part></tp:taxon-name> were considered close to each to other and the differential character designated as “Each species has its own host plant” (<xref ref-type="bibr" rid="B84">Eyndhoven and Vacante 1985</xref>: 400). In all other morphological aspects, these three species resemble each other, and it is difficult to differentiate them. The remarks for these species were stated as “For general remarks see <italic><tp:taxon-name><tp:taxon-name-part taxon-name-part-type="genus" reg="Bryobia">Bryobia</tp:taxon-name-part><tp:taxon-name-part taxon-name-part-type="species" reg="pandayi">pandayi</tp:taxon-name-part></tp:taxon-name></italic>”. It is important to mention that a species having its own host plant does not necessitate its validity. The species <tp:taxon-name><tp:taxon-name-part taxon-name-part-type="genus" reg="Bryobia">B.</tp:taxon-name-part> (<tp:taxon-name-part taxon-name-part-type="subgenus" reg="Lyobia">L.</tp:taxon-name-part>) <tp:taxon-name-part taxon-name-part-type="species" reg="pandayi">pandayi</tp:taxon-name-part></tp:taxon-name> was reported from <italic><tp:taxon-name><tp:taxon-name-part taxon-name-part-type="genus" reg="Calicotome">Calicotome</tp:taxon-name-part><tp:taxon-name-part taxon-name-part-type="species" reg="spinosa">spinosa</tp:taxon-name-part></tp:taxon-name></italic>. The same host plant (<italic><tp:taxon-name><tp:taxon-name-part taxon-name-part-type="genus" reg="Calicotome">Calicotome</tp:taxon-name-part></tp:taxon-name></italic> sp.) harbors almost seven <italic><tp:taxon-name><tp:taxon-name-part taxon-name-part-type="genus" reg="Bryobia">Bryobia</tp:taxon-name-part></tp:taxon-name></italic> taxa (<xref ref-type="bibr" rid="B55">Migeon and Dorkeld 2025</xref>). Interestingly, <tp:taxon-name><tp:taxon-name-part taxon-name-part-type="genus" reg="Bryobia">B.</tp:taxon-name-part> (<tp:taxon-name-part taxon-name-part-type="subgenus" reg="Lyobia">L.</tp:taxon-name-part>) <tp:taxon-name-part taxon-name-part-type="species" reg="pelerentsi">pelerentsi</tp:taxon-name-part></tp:taxon-name> is also reported from <italic><tp:taxon-name><tp:taxon-name-part taxon-name-part-type="genus" reg="Calicotome">Calicotome</tp:taxon-name-part></tp:taxon-name></italic> sp. (<xref ref-type="bibr" rid="B84">Eyndhoven and Vacante 1985</xref>). Hence, with this argument, the synonymy of <tp:taxon-name><tp:taxon-name-part taxon-name-part-type="genus" reg="Bryobia">B.</tp:taxon-name-part> (<tp:taxon-name-part taxon-name-part-type="subgenus" reg="Lyobia">L.</tp:taxon-name-part>) <tp:taxon-name-part taxon-name-part-type="species" reg="pyrenaica">pyrenaica</tp:taxon-name-part></tp:taxon-name> and <tp:taxon-name><tp:taxon-name-part taxon-name-part-type="genus" reg="Bryobia">B.</tp:taxon-name-part> (<tp:taxon-name-part taxon-name-part-type="subgenus" reg="Lyobia">L.</tp:taxon-name-part>) <tp:taxon-name-part taxon-name-part-type="species" reg="pelerentsi">pelerentsi</tp:taxon-name-part></tp:taxon-name> with <tp:taxon-name><tp:taxon-name-part taxon-name-part-type="genus" reg="Bryobia">B.</tp:taxon-name-part> (<tp:taxon-name-part taxon-name-part-type="subgenus" reg="Lyobia">L.</tp:taxon-name-part>) <tp:taxon-name-part taxon-name-part-type="species" reg="pandayi">pandayi</tp:taxon-name-part></tp:taxon-name> appears undeniable. Similarly, both species, <tp:taxon-name><tp:taxon-name-part taxon-name-part-type="genus" reg="Bryobia">B.</tp:taxon-name-part> (<tp:taxon-name-part taxon-name-part-type="subgenus" reg="Lyobia">L.</tp:taxon-name-part>) <tp:taxon-name-part taxon-name-part-type="species" reg="dikmenensis">dikmenensis</tp:taxon-name-part></tp:taxon-name> and <tp:taxon-name><tp:taxon-name-part taxon-name-part-type="genus" reg="Bryobia">B.</tp:taxon-name-part> (<tp:taxon-name-part taxon-name-part-type="subgenus" reg="Lyobia">L.</tp:taxon-name-part>) <tp:taxon-name-part taxon-name-part-type="species" reg="provincialis">provincialis</tp:taxon-name-part></tp:taxon-name> are reported from the same host plant (<italic>Genistus</italic> sp.) and were morphologically designated close to each other by <xref ref-type="bibr" rid="B84">Eyndhoven and Vacante (1985)</xref>. The only morphological difference described was that the second and third dorsocentrals were smaller than the other dorsal body setae in <tp:taxon-name><tp:taxon-name-part taxon-name-part-type="genus" reg="Bryobia">B.</tp:taxon-name-part> (<tp:taxon-name-part taxon-name-part-type="subgenus" reg="Lyobia">L.</tp:taxon-name-part>) <tp:taxon-name-part taxon-name-part-type="species" reg="dikmenensis">dikmenensis</tp:taxon-name-part></tp:taxon-name>, while of similar length in <tp:taxon-name><tp:taxon-name-part taxon-name-part-type="genus" reg="Bryobia">B.</tp:taxon-name-part> (<tp:taxon-name-part taxon-name-part-type="subgenus" reg="Lyobia">L.</tp:taxon-name-part>) <tp:taxon-name-part taxon-name-part-type="species" reg="provincialis">provincialis</tp:taxon-name-part></tp:taxon-name>. However, this contradicts what has been described for these setae based on 14 specimens (<xref ref-type="bibr" rid="B84">Eyndhoven and Vacante 1985</xref>). This places the status of these species as doubtful, and there is an urgent need for re-analysis of the morphological characters of these species.</p></sec></tp:treatment-sec><tp:treatment-sec><!--Section generated to contain objects referenced in tp:taxon-treatment.--><fig id="F6" position="float" orientation="portrait"><object-id xmlns:xlink="http://www.w3.org/1999/xlink" content-type="doi" xlink:type="simple">10.3897/zookeys.1239.149111.figure6</object-id><object-id xmlns:xlink="http://www.w3.org/1999/xlink" content-type="arpha" xlink:type="simple">D796C5A4-8B4A-5327-A612-CD47D5A5B0E0</object-id><label>Figure 6.</label><caption><p>Shape of dorsal setae in adult female <bold>a</bold> palmate in <tp:taxon-name><tp:taxon-name-part taxon-name-part-type="genus" reg="Bryobia">Bryobia</tp:taxon-name-part> (<tp:taxon-name-part taxon-name-part-type="subgenus" reg="Lyobia">Lyobia</tp:taxon-name-part>) <tp:taxon-name-part taxon-name-part-type="species" reg="alveolata">alveolata</tp:taxon-name-part></tp:taxon-name> Auger &amp; Flechtmann, 2009 (redrawn from <xref ref-type="bibr" rid="B3">Auger et al. 2009</xref>) <bold>b</bold> fan-shaped in <tp:taxon-name><tp:taxon-name-part taxon-name-part-type="genus" reg="Bryobia">Bryobia</tp:taxon-name-part> (<tp:taxon-name-part taxon-name-part-type="subgenus" reg="Lyobia">Lyobia</tp:taxon-name-part>) <tp:taxon-name-part taxon-name-part-type="species" reg="kakuliana">kakuliana</tp:taxon-name-part></tp:taxon-name> Reck, 1956 (redrawn from Livschitz and Mitrofanov 1971) <bold>c</bold> spatulate in <tp:taxon-name><tp:taxon-name-part taxon-name-part-type="genus" reg="Bryobia">Bryobia</tp:taxon-name-part> (<tp:taxon-name-part taxon-name-part-type="subgenus" reg="Allobia">Allobia</tp:taxon-name-part>) <tp:taxon-name-part taxon-name-part-type="species" reg="birivularis">birivularis</tp:taxon-name-part></tp:taxon-name> Meyer, 1989 (redrawn from <xref ref-type="bibr" rid="B54">Meyer and Ueckermann 1989</xref>) <bold>d</bold> lanceolate in <tp:taxon-name><tp:taxon-name-part taxon-name-part-type="genus" reg="Bryobia">Bryobia</tp:taxon-name-part> (<tp:taxon-name-part taxon-name-part-type="subgenus" reg="Lyobia">Lyobia</tp:taxon-name-part>) <tp:taxon-name-part taxon-name-part-type="species" reg="gushariensis">gushariensis</tp:taxon-name-part></tp:taxon-name> Livschits &amp; Mitrofanov, 1971 (redrawn from <xref ref-type="bibr" rid="B44">Livschits and Mitrofanov 1971</xref>) <bold>e</bold> setiform serrate in <tp:taxon-name><tp:taxon-name-part taxon-name-part-type="genus" reg="Bryobia">Bryobia</tp:taxon-name-part> (<tp:taxon-name-part taxon-name-part-type="subgenus" reg="Lyobia">Lyobia</tp:taxon-name-part>) <tp:taxon-name-part taxon-name-part-type="species" reg="cinereae">cinereae</tp:taxon-name-part></tp:taxon-name> Auger &amp; Migeon, 2014 (redrawn from <xref ref-type="bibr" rid="B2">Auger and Migeon 2014</xref>).</p></caption><graphic xmlns:xlink="http://www.w3.org/1999/xlink" xlink:href="zookeys-1239-051_article-149111__-g006.jpg" position="float" orientation="portrait" xlink:type="simple" id="oo_1333924.jpg"><uri content-type="original_file" xlink:type="simple">https://binary.pensoft.net/fig/1333924</uri></graphic></fig></tp:treatment-sec><ref-list><ref id="B72"><mixed-citation xmlns:xlink="http://www.w3.org/1999/xlink" xlink:type="simple"><person-group><name name-style="western"><surname>Scheuten</surname><given-names>A</given-names></name></person-group> (<year>1857</year>) Einiges über Milben. Archiv für Naturgeschichte 23-1: 104–114. <ext-link xlink:href="https://cir.nii.ac.jp/crid/1570572699163510272" ext-link-type="uri" xlink:type="simple">https://cir.nii.ac.jp/crid/1570572699163510272</ext-link></mixed-citation></ref><ref id="B56"><mixed-citation xmlns:xlink="http://www.w3.org/1999/xlink" xlink:type="simple"><person-group><name name-style="western"><surname>Mirza</surname><given-names>JH</given-names></name><name name-style="western"><surname>Alatawi</surname><given-names>FJ</given-names></name><name name-style="western"><surname>Kamran</surname><given-names>M</given-names></name><name name-style="western"><surname>Flechtmann</surname><given-names>CHW</given-names></name></person-group> (<year>2024</year>) <article-title>Taxonomy of the Genus <italic><tp:taxon-name><tp:taxon-name-part taxon-name-part-type="genus">Bryobia</tp:taxon-name-part></tp:taxon-name></italic> Koch (<tp:taxon-name><tp:taxon-name-part taxon-name-part-type="subclass">Acari</tp:taxon-name-part></tp:taxon-name>: <tp:taxon-name><tp:taxon-name-part taxon-name-part-type="family">Tetranychidae</tp:taxon-name-part></tp:taxon-name>): Reconsideration of Subgenera and Updated Species Groups.</article-title><source>Insects</source><volume>15</volume>(<issue>11</issue>): <fpage>859</fpage>. <ext-link xlink:href="10.3390/insects15110859" ext-link-type="doi" xlink:type="simple">https://doi.org/10.3390/insects15110859</ext-link></mixed-citation></ref><ref id="B6"><mixed-citation xmlns:xlink="http://www.w3.org/1999/xlink" xlink:type="simple"><person-group><name name-style="western"><surname>Auger</surname><given-names>P</given-names></name><name name-style="western"><surname>Garrigue</surname><given-names>J</given-names></name><name name-style="western"><surname>Fossoud</surname><given-names>A</given-names></name><name name-style="western"><surname>Migeon</surname><given-names>A</given-names></name></person-group> (<year>2023</year>) <article-title>Spider mites (<tp:taxon-name><tp:taxon-name-part taxon-name-part-type="superorder">Acariformes</tp:taxon-name-part></tp:taxon-name>, <tp:taxon-name><tp:taxon-name-part taxon-name-part-type="family">Tetranychidae</tp:taxon-name-part></tp:taxon-name>) of the Massane Nature Reserve (France).</article-title><source>Acarologia</source><volume>63</volume>(<issue>2</issue>): <fpage>306</fpage>–<lpage>345</lpage>. <ext-link xlink:href="10.24349/v9oe-egsn" ext-link-type="doi" xlink:type="simple">https://doi.org/10.24349/v9oe-egsn</ext-link></mixed-citation></ref><ref id="B3"><mixed-citation xmlns:xlink="http://www.w3.org/1999/xlink" xlink:type="simple"><person-group><name name-style="western"><surname>Auger</surname><given-names>P</given-names></name><name name-style="western"><surname>Chaaban</surname><given-names>SB</given-names></name><name name-style="western"><surname>Grissa</surname><given-names>KL</given-names></name><name name-style="western"><surname>Khoualdia</surname><given-names>O</given-names></name><name name-style="western"><surname>Flechtmann</surname><given-names>CHW</given-names></name></person-group> (<year>2009</year>) <article-title>Five new species of <tp:taxon-name><tp:taxon-name-part taxon-name-part-type="family">Tetranychidae</tp:taxon-name-part></tp:taxon-name> (<tp:taxon-name><tp:taxon-name-part taxon-name-part-type="subclass">Acarina</tp:taxon-name-part></tp:taxon-name>, <tp:taxon-name><tp:taxon-name-part taxon-name-part-type="order">Prostigmata</tp:taxon-name-part></tp:taxon-name>) from south Tunisian oasis areas.</article-title><source>Zootaxa</source><volume>2232</volume>(<issue>1</issue>): <fpage>29</fpage>–<lpage>49</lpage>. <ext-link xlink:href="10.11646/zootaxa.2232.1.2" ext-link-type="doi" xlink:type="simple">https://doi.org/10.11646/zootaxa.2232.1.2</ext-link></mixed-citation></ref><ref id="B54"><mixed-citation xmlns:xlink="http://www.w3.org/1999/xlink" xlink:type="simple"><person-group><name name-style="western"><surname>Meyer</surname><given-names>MKPS</given-names></name><name name-style="western"><surname>Ueckermann</surname><given-names>EA</given-names></name></person-group> (<year>1989</year>) <article-title>South African <tp:taxon-name><tp:taxon-name-part taxon-name-part-type="subclass">Acari</tp:taxon-name-part></tp:taxon-name>. V. Some mites of the Kalahari Gemsbok National Park.</article-title><source>Koedoe</source><volume>32</volume>(<issue>1</issue>): <fpage>1</fpage>–<lpage>24</lpage>. <ext-link xlink:href="10.4102/koedoe.v32i1.461" ext-link-type="doi" xlink:type="simple">https://doi.org/10.4102/koedoe.v32i1.461</ext-link></mixed-citation></ref><ref id="B44"><mixed-citation xmlns:xlink="http://www.w3.org/1999/xlink" xlink:type="simple"><person-group><name name-style="western"><surname>Livschits</surname><given-names>IZ</given-names></name><name name-style="western"><surname>Mitrofanov</surname><given-names>VI</given-names></name></person-group> (<year>1971</year>) <article-title>The mites of the genus <italic><tp:taxon-name><tp:taxon-name-part taxon-name-part-type="genus">Bryobia</tp:taxon-name-part></tp:taxon-name></italic> C.<tp:taxon-name><tp:taxon-name-part taxon-name-part-type="genus">L.</tp:taxon-name-part></tp:taxon-name> Koch, 1836 (<tp:taxon-name><tp:taxon-name-part taxon-name-part-type="superorder">Acariformes</tp:taxon-name-part></tp:taxon-name>, <tp:taxon-name><tp:taxon-name-part taxon-name-part-type="family">Bryobiidae</tp:taxon-name-part></tp:taxon-name>).</article-title><source>Trudy Gosudarstvennogo Nikitskogo Botanicheskogo Sada</source><volume>51</volume>: <fpage>1</fpage>–<lpage>112</lpage>. <ext-link xlink:href="https://www.cabidigitallibrary.org/doi/full/10.5555/19720502776" ext-link-type="uri" xlink:type="simple">https://www.cabidigitallibrary.org/doi/full/10.5555/19720502776</ext-link></mixed-citation></ref><ref id="B2"><mixed-citation xmlns:xlink="http://www.w3.org/1999/xlink" xlink:type="simple"><person-group><name name-style="western"><surname>Auger</surname><given-names>P</given-names></name><name name-style="western"><surname>Migeon</surname><given-names>A</given-names></name></person-group> (<year>2014</year>) <article-title>Three new species of <tp:taxon-name><tp:taxon-name-part taxon-name-part-type="family">Tetranychidae</tp:taxon-name-part></tp:taxon-name> (<tp:taxon-name><tp:taxon-name-part taxon-name-part-type="subclass">Acari</tp:taxon-name-part></tp:taxon-name>, <tp:taxon-name><tp:taxon-name-part taxon-name-part-type="order">Prostigmata</tp:taxon-name-part></tp:taxon-name>) from the French Alps (South-Eastern France).</article-title><source>Acarologia</source><volume>54</volume>(<issue>1</issue>): <fpage>15</fpage>–<lpage>37</lpage>. <ext-link xlink:href="10.1051/acarologia/20142111" ext-link-type="doi" xlink:type="simple">https://doi.org/10.1051/acarologia/20142111</ext-link></mixed-citation></ref><ref id="B24"><mixed-citation xmlns:xlink="http://www.w3.org/1999/xlink" xlink:type="simple"><person-group><name name-style="western"><surname>Geijskes</surname><given-names>DC</given-names></name></person-group> (<year>1939</year>) <article-title>Beiträge zur Kenntnis der europäischen Spinnmilben (<tp:taxon-name><tp:taxon-name-part taxon-name-part-type="subclass">Acari</tp:taxon-name-part></tp:taxon-name>, <tp:taxon-name><tp:taxon-name-part taxon-name-part-type="family">Tetranychidae</tp:taxon-name-part></tp:taxon-name>) mit besonderer Berücksichtigung der niederländischen Arten.</article-title><source>Mededeelingen van de Landbouwboogeschool, Wageningen</source><volume>42</volume>: <fpage>1</fpage>–<lpage>68</lpage>. <ext-link xlink:href="https://cir.nii.ac.jp/crid/1570291224865384448" ext-link-type="uri" xlink:type="simple">https://cir.nii.ac.jp/crid/1570291224865384448</ext-link></mixed-citation></ref><ref id="B65"><mixed-citation xmlns:xlink="http://www.w3.org/1999/xlink" xlink:type="simple"><person-group><name name-style="western"><surname>Pritchard</surname><given-names>AE</given-names></name><name name-style="western"><surname>Baker</surname><given-names>EW</given-names></name></person-group> (<year>1955</year>) <source>A revision of the spider mite family <tp:taxon-name><tp:taxon-name-part taxon-name-part-type="family">Tetranychidae</tp:taxon-name-part></tp:taxon-name>.</source><publisher-name>Memoirs Series</publisher-name>, <publisher-loc>San Francisco, Pacific Coast Entomological Society</publisher-loc>, <size units="page">472 pp</size>. <ext-link xlink:href="10.5962/bhl.title.150852" ext-link-type="doi" xlink:type="simple">https://doi.org/10.5962/bhl.title.150852</ext-link></mixed-citation></ref><ref id="B12"><mixed-citation xmlns:xlink="http://www.w3.org/1999/xlink" xlink:type="simple"><person-group><name name-style="western"><surname>Baker</surname><given-names>EW</given-names></name><name name-style="western"><surname>Tuttle</surname><given-names>DM</given-names></name></person-group> (<year>1994</year>) <source>A guide to the spider mites (<tp:taxon-name><tp:taxon-name-part taxon-name-part-type="family">Tetranychidae</tp:taxon-name-part></tp:taxon-name>) of the United States.</source><publisher-name>Indira Publishing House</publisher-name>, <publisher-loc>West Bloomfield, USA</publisher-loc>, <size units="page">347 pp</size>. <ext-link xlink:href="https://www.cabidigitallibrary.org/doi/full/10.5555/19941103524" ext-link-type="uri" xlink:type="simple">https://www.cabidigitallibrary.org/doi/full/10.5555/19941103524</ext-link></mixed-citation></ref><ref id="B4"><mixed-citation xmlns:xlink="http://www.w3.org/1999/xlink" xlink:type="simple"><person-group><name name-style="western"><surname>Auger</surname><given-names>P</given-names></name><name name-style="western"><surname>Arabuli</surname><given-names>T</given-names></name><name name-style="western"><surname>Migeon</surname><given-names>A</given-names></name></person-group> (<year>2015</year>) <article-title>Two new species of <italic><tp:taxon-name><tp:taxon-name-part taxon-name-part-type="genus">Bryobia</tp:taxon-name-part></tp:taxon-name></italic> (<tp:taxon-name><tp:taxon-name-part taxon-name-part-type="subclass">Acarina</tp:taxon-name-part></tp:taxon-name>, <tp:taxon-name><tp:taxon-name-part taxon-name-part-type="order">Prostigmata</tp:taxon-name-part></tp:taxon-name>, <tp:taxon-name><tp:taxon-name-part taxon-name-part-type="family">Tetranychidae</tp:taxon-name-part></tp:taxon-name>) from South France.</article-title><source>ZooKeys</source><volume>480</volume>: <fpage>21</fpage>–<lpage>39</lpage>. <ext-link xlink:href="10.3897/zookeys.480.9166" ext-link-type="doi" xlink:type="simple">https://doi.org/10.3897/zookeys.480.9166</ext-link></mixed-citation></ref><ref id="B55"><mixed-citation xmlns:xlink="http://www.w3.org/1999/xlink" xlink:type="simple"><person-group><name name-style="western"><surname>Migeon</surname><given-names>A</given-names></name><name name-style="western"><surname>Dorkeld</surname><given-names>F</given-names></name></person-group> (<year>2025</year>) Spider Mites Web: a comprehensive database for the <tp:taxon-name><tp:taxon-name-part taxon-name-part-type="family">Tetranychidae</tp:taxon-name-part></tp:taxon-name><ext-link xlink:href="https://www1.montpellier.inrae.fr/CBGP/spmweb" ext-link-type="uri" xlink:type="simple">https://www1.montpellier.inrae.fr/CBGP/spmweb</ext-link> [accessed on 7 Feb 2025]</mixed-citation></ref><ref id="B23"><mixed-citation xmlns:xlink="http://www.w3.org/1999/xlink" xlink:type="simple"><person-group><name name-style="western"><surname>Frommer</surname><given-names>RL</given-names></name><name name-style="western"><surname>Jorgensen</surname><given-names>CD</given-names></name></person-group> (<year>1972</year>) <article-title>Comparative morphology of <italic><tp:taxon-name><tp:taxon-name-part taxon-name-part-type="genus">Bryobia</tp:taxon-name-part><tp:taxon-name-part taxon-name-part-type="species">rubrioculus</tp:taxon-name-part></tp:taxon-name></italic> (Scheuten) (<tp:taxon-name><tp:taxon-name-part taxon-name-part-type="subclass">Acarina</tp:taxon-name-part></tp:taxon-name>: <tp:taxon-name><tp:taxon-name-part taxon-name-part-type="family">Tetranychidae</tp:taxon-name-part></tp:taxon-name>).</article-title><source>Acarologia</source><volume>14</volume>(<issue>3</issue>): <fpage>368</fpage>–<lpage>378</lpage>. <ext-link xlink:href="https://www1.montpellier.inra.fr/CBGP/spmweb/pdf/Authors_F/Frommer_Jorgensen_1972.pdf" ext-link-type="uri" xlink:type="simple">https://www1.montpellier.inra.fr/CBGP/spmweb/pdf/Authors_F/Frommer_Jorgensen_1972.pdf</ext-link></mixed-citation></ref><ref id="B62"><mixed-citation xmlns:xlink="http://www.w3.org/1999/xlink" xlink:type="simple"><person-group><name name-style="western"><surname>Oudemans</surname><given-names>AC</given-names></name></person-group> (<year>1928</year>) <article-title>Acarologische Aanteekeningen LXXXIX.</article-title><source>Entomologische Berichten, Amsertdam</source><volume>7</volume>(<issue>159</issue>): <fpage>285</fpage>–<lpage>293</lpage>. <ext-link xlink:href="https://natuurtijdschriften.nl/pub/1016617/EB1928007159003.pdf" ext-link-type="uri" xlink:type="simple">https://natuurtijdschriften.nl/pub/1016617/EB1928007159003.pdf</ext-link></mixed-citation></ref><ref id="B63"><mixed-citation xmlns:xlink="http://www.w3.org/1999/xlink" xlink:type="simple"><person-group><name name-style="western"><surname>Oudemans</surname><given-names>AC</given-names></name></person-group> (<year>1930</year>) <article-title>XVIII. Fam. <tp:taxon-name><tp:taxon-name-part taxon-name-part-type="family">Tetranychidae</tp:taxon-name-part></tp:taxon-name>. Beitrage zur Kenntnis der Invertebraten Fauna von Svalbard, Skrifter om Svalbard og Ishavet (Thor S. ed.).</article-title><source>Oslo</source><volume>27</volume>: <fpage>101</fpage>–<lpage>103</lpage>.</mixed-citation></ref><ref id="B8"><mixed-citation xmlns:xlink="http://www.w3.org/1999/xlink" xlink:type="simple"><person-group><name name-style="western"><surname>Bagdasarian</surname><given-names>AT</given-names></name></person-group> (<year>1957</year>) <source>Tetranychoid mites (superfamily <tp:taxon-name><tp:taxon-name-part taxon-name-part-type="superfamily">Tetranychoidea</tp:taxon-name-part></tp:taxon-name>). Fauna of the Armenian S.S.R.</source><publisher-name>Erevan</publisher-name>, <publisher-loc>Akademia Nauk Armenia S.S.R.</publisher-loc>, <size units="page">163 pp</size>.</mixed-citation></ref><ref id="B84"><mixed-citation xmlns:xlink="http://www.w3.org/1999/xlink" xlink:type="simple"><person-group><name name-style="western"><surname>Eyndhoven</surname><given-names>GLvan</given-names></name><name name-style="western"><surname>Vacante</surname><given-names>V</given-names></name></person-group> (<year>1985</year>) <article-title>The <italic>Berlesei</italic>-Group of the genus <italic><tp:taxon-name><tp:taxon-name-part taxon-name-part-type="genus">Bryobia</tp:taxon-name-part></tp:taxon-name></italic> Koch (<tp:taxon-name><tp:taxon-name-part taxon-name-part-type="subclass">Acari</tp:taxon-name-part></tp:taxon-name>, <tp:taxon-name><tp:taxon-name-part taxon-name-part-type="family">Tetranychidae</tp:taxon-name-part></tp:taxon-name>).</article-title><source>Redia (Firenze)</source><volume>68</volume>: <fpage>377</fpage>–<lpage>437</lpage>. <ext-link xlink:href="https://islandlab.uac.pt/fotos/publicacoes/publicacoes_van%20Eyndhoven1985_TheBerlesei-groupGenusBryobiaKoch.pdf" ext-link-type="uri" xlink:type="simple">https://islandlab.uac.pt/fotos/publicacoes/publicacoes_van%20Eyndhoven1985_TheBerlesei-groupGenusBryobiaKoch.pdf</ext-link></mixed-citation></ref></ref-list></tp:taxon-treatment>
